# Supplementary material for: Whole-Genome Resequencing of Cucurbita maxima and Cucurbita moschata Provides Insights into Genomic Variants Associated with Morphology and Quality Traits
Source: Int J Mol Sci. 2026 May 28;27(11):4903. doi: 10.3390/ijms27114903 (PMC13256414; doi:10.3390/ijms27114903)
Supplement: Supplementary file 1 [file ijms-27-04903-s001.zip › Supplementary Tables.xlsx]

## Sheet: Supplementary Table S1
Supplementary Table S1 Detail information of the 146 pumpkin accessions used in this study
Sample ID	Accession	Geography	Group	Raw Base(bp)	Clean	Mapped-rate(%)	Coverage(%)	Average depth
1	Beigua	China	G4	7474228200	48647020	98.92	94.53	20.56
2	G16-1	China	G3	7226334300	46955074	99.46	92.31	19.87
3	G18-1	China	G3	5881964100	38340196	99.73	90.99	16.17
4	G57-1	China	G3	5910654900	38463772	99.52	92.08	16.27
5	S102-1	China	G2	8381366100	54570330	99.5	91.89	23.01
6	S102-2	China	G3	6100320000	39751684	99.71	91.63	16.77
7	S117-2	China	G2	13009804800	84562486	99.33	93.91	34.45
8	S131	China	G4	6218715600	40491074	99.71	91.16	17.08
9	S141	China	G4	6372558900	41520196	98.94	91.18	17.47
10	S14-1	China	G2	6180538200	40221660	99.71	94.77	16.82
11	S143	China	G4	6943796400	45252962	99.68	91.11	19.1
12	S147	China	G2	7058822700	45980602	99.57	91.46	19.46
13	S148-2	China	G3	7439028000	48287428	99.53	90.29	20.24
14	S148-3	China	G4	7061136600	45990428	99.51	91.41	19.35
15	S15-1	China	G2	14702731800	95419082	99.56	93.41	38.93
16	S157	Japan	G4	7200580500	46781960	99.53	91.26	19.72
17	S161-2	China	G2	5156158200	33743582	99.65	88.76	14.25
18	S167-1	China	G2	5738328300	37355580	99.48	90.68	15.81
19	S178-1	China	G2	6448950000	42139898	99.48	90.73	17.78
20	S180-2	China	G2	16257362700	105626506	99.57	93.39	42.91
21	S182-1	China	G2	13760457900	89291366	98.88	93.67	36.1
22	S2-1	China	G2	9003539400	58647250	99.71	92.2	23.19
23	S222-1	China	G2	5996967000	39169106	99.59	91.12	15.83
24	S242-1	China	G2	13249700700	86148226	99.66	93.62	34.29
25	S31-1	China	G2	10800054000	70212272	99.6	93.35	29.43
26	S4-1	China	G2	13250516700	86064238	99.46	93.66	35.59
27	S428-2	China	G2	15478522800	100719582	99.51	93.13	41.42
28	S431-1	China	G2	18126938700	117812932	99.68	93.73	48.1
29	S432-5-1	China	G2	6231115500	40570970	99.59	91.74	17.12
30	S433-3	China	G2	10490562000	68379492	99.69	93.08	28.67
31	S433-4	China	G2	5847125100	38069574	99.34	91.61	16.14
32	S435-1	China	G2	11419581900	74183626	99.06	92.97	30.5
33	S435-2	China	G2	14053598700	91330880	99.66	93.69	37.91
34	S436-2	China	G2	7172356800	46696132	99.27	92.25	19.68
35	S438-4	China	G2	6580533000	42859378	99.43	91.67	18
36	S440-1	China	G2	7575930900	49318766	99.67	90.62	20.2
37	S44-1	China	G2	12239103300	79612472	99.28	93.33	33.21
38	S441-1	China	G2	5943842100	38771168	99.07	91.35	16.31
39	S446-1	China	G4	7741523100	50483970	99.51	92.23	21.25
40	S447-3	China	G4	6609931200	43093238	99.66	92.08	18.24
41	S450	China	G2	7406171400	48234462	99.47	92.73	20.42
42	S451	China	G3	7994136600	51917426	99.55	92.7	21.91
43	S452	China	G2	14571982800	94625094	99.7	93.38	39.3
44	S453	China	G2	9555482700	62173166	99.53	92.58	25.99
45	S454	China	G2	9410993400	61155010	99.38	94.3	25.78
46	S456	China	G4	6551671200	42636986	99.4	91.39	17.95
47	S457	China	G2	9250630800	60193660	99.53	93.19	25.39
48	S463	America	G4	10452558900	68020640	99.8	93.17	26.65
49	S464	Taiwan, China	G4	6051964800	39378400	99.72	93.13	16.49
50	S465	China	G4	5376475200	35031710	99.46	92.19	14.78
51	S466	China	G3	6606009300	42905814	99.67	90.6	17.66
52	S468	China	G3	6899324100	44809932	97.63	90.59	17.99
53	S470	China	G2	8034927600	52198278	99.66	93.16	21.94
54	S471	China	G2	9080754600	59079516	99.75	92.93	23.14
55	S474	China	G2	10773361800	69973166	99.59	93.39	29.36
56	S475	China	G4	6453695400	41973358	99.72	91.14	17.69
57	S489	China	G4	8119108800	52765104	99.27	93.54	22.22
58	S490-1	China	G2	9620477400	62517620	99.52	93.68	26.39
59	S502-1	China	G2	7779332400	50716534	99.75	92.09	21.31
60	S506	China	G2	12522495000	81349476	99.28	94.71	34.17
61	S507	China	G4	9108405300	59311760	99.67	92.96	24.3
62	S508	China	G3	7024602900	45710622	99.67	91.84	19.33
63	S509	China	G3	5538700800	36058664	99.54	91.78	15.29
64	S510	China	G3	8487528300	55099948	99.5	92.57	23.13
65	S511	China	G3	7960388700	51719004	99.2	91.13	21.76
66	S56-1	China	G2	13129301100	85415290	99.24	93.34	35.44
67	S605-2	China	G2	5720860200	37289824	99.56	89.92	15.67
68	S702	China	G2	7913878500	51466946	99.63	90.95	21.8
69	S703	China	G2	8324183100	54176178	99.25	92.02	22.76
70	S704	China	G2	7158927900	46675152	99.67	91.63	19.76
71	S705	China	G2	7928715900	51539430	99.62	92.69	21.82
72	S706	China	G2	9557539800	62150810	99.48	92.62	26.16
73	S707-2	China	G2	10036475400	65271202	99.5	92.54	27.58
74	S711	China	G2	7424513700	48391504	99.51	92.11	20.42
75	S712	China	G2	7984348200	52028976	99.66	91.99	22
76	S714	China	G2	5138277900	33463784	99.69	91.49	14.18
77	S716-2	China	G2	6647175600	43318666	99.52	90.52	18.34
78	S717-1	China	G2	7838174100	51119218	98.99	92.71	21.51
79	S718	China	G3	6884068200	44752724	99.66	92.22	18.94
80	S719	China	G2	7278294900	47382352	99.57	92.81	20.08
81	S721	China	G2	8013647100	52264410	99.5	92.77	22.1
82	S722	China	G2	10305177900	67112508	99.56	93.17	28.28
83	S727	China	G3	6315900600	41200540	99.6	91.82	17.43
84	S732	China	G4	5356388400	34874904	99.65	91.52	14.78
85	S733	China	G2	7071279300	46029672	99.66	91.32	19.5
86	S734	China	G2	6687231300	43565012	99.14	93.78	18.41
87	S735	China	G4	5971679100	38860826	99.61	91.57	16.39
88	S736	China	G4	7195986300	46734826	99.35	92.09	19.68
89	S737	China	G2	7681065300	50067154	99.59	93.02	21.18
90	S738	China	G2	16227634500	105711378	99.69	93.61	43.58
91	S739	China	G2	8559601500	55840736	99.43	92.23	23.39
92	S741	China	G3	5564810100	36268094	98.9	92.05	15.22
93	S74-1-1	China	G2	8857287600	57662970	99.75	92.79	24.08
94	S76-1	China	G2	8472603600	55190540	99.61	92.1	23.31
95	S91-1	China	G2	7177833900	46854170	99.77	92.42	19.55
96	Z101-1	China	G1	5000633400	32641044	93.81	60.3	11.18
97	Z109	Anhui, China	G1	5093324400	32899418	96.17	60.86	11.53
98	Z110	Guizhou, China	G1	5265478500	34040152	95.85	60.92	11.83
99	Z113	Shandong, China	G1	8613954300	56128416	96.31	62.39	18.98
100	Z114	Shandong, China	G1	5743014000	37245424	95.89	61.62	12.93
101	Z116	Shannxi, China	G1	4277318400	27707652	95.9	60.33	9.71
102	Z12-1	China	G1	6092653200	39362574	95.58	61.64	13.52
103	Z123-1	China	G1	4372950600	28256732	95.9	60.05	9.86
104	Z13-1	China	G1	4263431700	27784148	95.49	59.74	9.63
105	Z207-1	China	G1	4019952600	26242834	96.06	59.73	9.3
106	Z246	China	G1	4460406900	29084298	96.02	60.2	10.17
107	Z285	China	G1	4328644200	28047404	96.09	60.06	9.82
108	Z286	China	G1	4814347800	31149640	95.75	60.61	10.69
109	Z287	China	G1	9101436000	59113424	96.27	62.83	19.53
110	Z308	China	G1	6823409100	44624750	94.99	62.04	15.27
111	Z314	China	G1	4769926800	31120902	95.44	60.49	10.98
112	Z333	China	G1	4027440600	26233460	95.32	59.58	9.08
113	Z445	China	G1	4092251400	26510434	95.16	59.86	9.18
114	Z452	China	G1	4345110300	28105414	95.69	59.97	9.77
115	Z458	China	G1	8591704500	55866756	95.55	63.07	19.04
116	Z464	China	G1	4233189000	27628976	95.58	60.14	9.58
117	Z467	China	G1	6019555200	39282498	95.86	61.61	13.6
118	Z469	China	G1	5177319900	33710734	96.1	60.71	11.78
119	Z470	China	G1	5299252800	34542490	95.84	60.65	11.94
120	Z471	China	G1	6946202100	45432270	95.79	62.03	15.46
121	Z475	China	G1	7526210700	49197054	95.76	62.32	16.77
122	Z483	China	G1	8121056100	52527374	96.03	63.04	18.18
123	Z484	China	G1	4951865400	32020894	95.65	60.75	11.09
124	Z485	China	G1	4711247400	30481454	95.47	60.61	10.51
125	Z486	China	G1	7540519200	48843898	95.62	62.56	16.65
126	Z489	China	G1	4760577000	30744308	95.87	60.32	10.75
127	Z491	China	G1	6833258700	44197876	96.13	61.88	15.29
128	Z492	China	G1	7209302700	46698370	96.17	62.06	16.1
129	Z493	China	G1	8201512800	53244924	95.91	62.79	18.24
130	Z494	China	G1	6365727600	41269324	95.73	62	14.17
131	Z495	China	G1	7254280800	46975596	95.39	62.42	16.09
132	Z497	China	G1	8196973500	53168490	95.18	62.9	18.05
133	Z498	China	G1	8117812200	52597734	95.42	62.65	18.05
134	Z499	China	G1	5138510700	33219516	95.9	60.94	11.63
135	Z502	China	G1	4382000400	28304916	95.26	60.26	9.78
136	Z503	China	G1	4493419500	29010478	96.09	59.43	9.5
137	Z504	China	G1	6057300600	39510586	95.89	61.56	13.62
138	Z505	China	G1	3653504400	23682434	95.48	58.94	8.37
139	Z506	China	G1	5571685500	36092134	95.87	61.03	12.62
140	Z507	China	G1	5055749400	32772098	96	61	11.41
141	Z511	China	G1	6930430500	44853168	95.38	61.98	15.48
142	Z512	China	G1	9323043900	60472836	95.66	63.13	20.79
143	Z5-2	China	G1	7985970300	52079764	95.88	62.99	17.71
144	Z54	China	G1	8610291300	56223076	95.23	63.03	19.16
145	Z6-2	China	G1	8659642200	56444806	95.71	63.36	19.06
146	Z76-1	China	G1	8317570800	53851624	95.87	62.76	18.41

## Sheet: Supplementary Table S2
Supplementary Table S2 The SNP/indel mutation statistics of all accessions
Accession	all-snp	hom	het	all-indel	deletion	insertion
S102-1	756595	707667	48928	164899	94576	70323
S431-1	794347	753135	41212	200666	116809	83857
S433-3	858312	724626	133686	193778	111341	82437
S435-1	807295	760957	46338	186908	107686	79222
S435-2	799951	754003	45948	195217	113192	82025
S440-1	719799	651265	68534	145484	82509	62975
S44-1	791814	734102	57712	185438	107339	78099
S452	795140	753629	41511	195250	113191	82059
S453	845716	681916	163800	192864	110898	81966
S454	1019109	518516	500593	232600	134422	98178
S457	861691	671695	189996	192665	110391	82274
S117-2	807510	759354	48156	190514	109999	80515
S474	785194	739333	45861	181870	104584	77286
S490-1	889470	685019	204451	203307	116764	86543
S506	892590	806776	85814	205954	118233	87721
S56-1	783904	727774	56130	186390	107950	78440
S702	772781	694558	78223	166534	95213	71321
S703	767379	716945	50434	169255	96686	72569
S705	813567	751954	61613	176303	100713	75590
S706	787134	732690	54444	174756	100142	74614
S707-2	793107	711513	81594	182339	104842	77497
S711	757454	709943	47511	161556	92041	69515
S15-1	802952	758609	44343	193474	112074	81400
S712	762573	719081	43492	169513	96923	72590
S716-2	774285	657334	116951	160237	91089	69148
S717-1	786319	695843	90476	172862	98810	74052
S719	750163	701432	48731	160917	91724	69193
S721	755022	710982	44040	165306	94658	70648
S722	766523	723196	43327	177194	102081	75113
S733	734700	689985	44715	154233	87614	66619
S734	1061814	395608	666206	222151	127272	94879
S737	839655	654457	185198	182810	104295	78515
S738	796112	758502	37610	199288	115698	83590
S180-2	802037	759332	42705	198050	115096	82954
S739	766347	718497	47850	167427	95665	71762
S74-1-1	834338	706805	127533	185007	105517	79490
S436-2	738842	694083	44759	156436	89117	67319
S502-1	775617	686083	89534	164779	93885	70894
S147	724790	674280	50510	153737	87238	66499
S91-1	724931	676896	48035	152025	86372	65653
S76-1	761431	720726	40705	168917	96583	72334
S704	793697	744172	49525	163548	92412	71136
S605-2	769447	690234	79213	149488	82876	66612
S470	900925	692663	208262	195254	111195	84059
S182-1	825618	718510	107108	199231	115343	83888
S432-5-1	695800	626646	69154	142676	80691	61985
S450	751578	702417	49161	162486	92857	69629
S433-4	725541	648399	77142	147449	83279	64170
S167-1	704369	649204	55165	144981	81867	63114
S178-1	729013	670407	58606	149985	85000	64985
S14-1	1054116	327039	727077	217294	124601	92693
S714	694803	523833	170970	135972	76875	59097
S438-4	714954	663044	51910	146353	82981	63372
S161-2	643523	576503	67020	122498	68586	53912
S441-1	745524	688548	56976	149114	83692	65422
S242-1	781470	734956	46514	186243	107665	78578
S2-1	777723	738059	39664	186079	106304	79775
S222-1	659275	596805	62470	128068	71217	56851
S471	858485	672377	186108	202733	116177	86556
S31-1	811906	756593	55313	187513	107896	79617
S4-1	781248	731687	49561	186903	108207	78696
S428-2	799005	749609	49396	198134	115134	83000
G18-1	680684	627943	52741	132696	74651	58045
S102-2	698233	642721	55512	140168	79378	60790
S718	743049	676697	66352	157589	89455	68134
S727	703603	651340	52263	144889	81895	62994
S741	935339	329506	605833	183717	104411	79306
S468	670355	624278	46077	132273	74218	58055
S148-2	778361	704141	74220	168373	95844	72529
G57-1	707750	656243	51507	141941	80077	61864
S451	761789	701932	59857	168505	96318	72187
S466	677006	624803	52203	135006	75771	59235
S508	753051	683029	70022	156725	88834	67891
S509	687479	611308	76171	137774	77886	59888
S510	786302	700303	85999	171263	97895	73368
S511	769556	717730	51826	170008	97301	72707
G16-1	746558	697035	49523	160125	91462	68663
S157	759705	653576	106129	162080	92072	70008
S148-3	790535	620118	170417	167871	95727	72144
S446-1	736897	683764	53133	163059	93147	69912
S447-3	721142	651789	69353	152048	86497	65551
S489	962590	529339	433251	216075	124124	91951
Beigua	414798	348552	66246	88695	50626	38069
S732	669424	616901	52523	132970	74920	58050
S735	712072	599474	112598	142961	80679	62282
S736	747849	697044	50805	158281	90066	68215
S463	826705	782087	44618	196569	113002	83567
S464	915653	479832	435821	179593	102102	77491
S141	776001	610834	165167	159700	90503	69197
S143	716644	668850	47794	149199	84310	64889
S475	739989	661020	78969	146670	82852	63818
S465	566979	494000	72979	110316	61908	48408
S456	745822	605068	140754	153877	87063	66814
S507	795406	700713	94693	171485	97985	73500
S131	700751	642459	58292	141981	79968	62013
Z101-1	3329066	3061830	267236	577298	295586	281712
Z469	3369577	3118394	251183	587441	300468	286973
Z470	3456805	3196224	260581	612530	314023	298507
Z471	3991545	3692066	299479	790379	412068	378311
Z475	4004037	3649056	354981	764026	399131	364895
Z5-2	4011524	3681412	330112	790489	412831	377658
Z54	4091207	3732045	359162	828474	435968	392506
Z6-2	4106169	3708860	397309	819787	429986	389801
Z76-1	4016675	3727312	289363	805241	421200	384041
Z483	4149104	3592429	556675	814180	426517	387663
Z484	3392885	3134507	258378	600973	308408	292565
Z13-1	2976328	2704267	272061	494585	252025	242560
Z485	3324525	2968874	355651	582753	299287	283466
Z486	4008838	3640663	368175	792309	413848	378461
Z489	3244942	2970947	273995	561988	287334	274654
Z491	3794270	3501767	292503	721082	373884	347198
Z492	3881975	3558234	323741	744086	386523	357563
Z493	4032331	3729440	302891	808581	423525	385056
Z494	3844661	3554029	290632	737533	382702	354831
Z495	3928197	3632074	296123	761613	396468	365145
Z497	4046258	3718534	327724	808155	423351	384804
Z498	3980399	3679224	301175	782977	409204	373773
Z207-1	2789425	2444107	345318	460431	234138	226293
Z499	3502431	3143152	359279	614551	315746	298805
Z445	2903274	2653891	249383	490978	250052	240926
Z452	2995946	2756728	239218	505809	257007	248802
Z123-1	2991077	2742357	248720	502284	255851	246433
Z12-1	3691133	3411870	279263	687978	355663	332315
Z109	3354395	2916006	438389	575987	295493	280494
Z110	3508735	3190790	317945	634810	326593	308217
Z114	3768842	3326437	442405	686944	355011	331933
Z116	3095531	2691811	403720	522054	266299	255755
Z285	3037275	2766452	270823	507975	259022	248953
Z246	3027771	2773174	254597	508640	259382	249258
Z286	3269333	2991357	277976	561307	286854	274453
Z287	4059998	3653283	406715	794219	415014	379205
Z502	3184875	2885577	299298	539559	275495	264064
Z503	2521794	2191403	330391	364186	181827	182359
Z504	3781469	3400821	380648	710707	368374	342333
Z505	2508833	2175986	332847	402324	203904	198420
Z506	3521500	3235592	285908	626670	321873	304797
Z507	3478842	3111415	367427	615820	316087	299733
Z308	3910344	3627557	282787	765065	397763	367302
Z511	3819189	3536294	282895	715321	371024	344297
Z314	3293412	3044294	249118	568735	291451	277284
Z512	4049140	3744131	305009	803806	421461	382345
Z113	4007786	3624111	383675	775615	405423	370192
Z333	2853048	2598133	254915	477651	242735	234916
Z458	4086103	3703963	382140	810938	423988	386950
Z464	3065390	2788377	277013	522801	266682	256119
Z467	3701791	3423058	278733	679478	350624	328854

## Sheet: Supplementary Table S3
Supplementary Table S3 The SNP density of each chromosome
Chr	SNP number	chr length	SNP density
Chr01	656248	21734754	30.1935
Chr02	500486	19029590	26.3004
Chr03	512536	27508882	18.6317
Chr04	982934	21555779	45.5996
Chr05	492183	13209980	37.2584
Chr06	518454	13066184	39.6791
Chr07	369621	11386457	32.4615
Chr08	379542	14288931	26.562
Chr09	471766	15250955	30.9335
Chr10	471798	16347814	28.86
Chr11	683800	21036507	32.5054
Chr12	515503	16490337	31.2609
Chr13	402419	15727489	25.587
Chr14	722846	22072919	32.7481
Chr15	457286	15393811	29.7058
Chr16	427996	11129905	38.4546
Chr17	495063	15146797	32.6843
Chr18	558953	20474892	27.2994
Chr19	418541	12210530	34.2771
Chr20	451634	22073279	20.4607

## Sheet: Supplementary Table S4
Supplementary Table S4 The candidate genes identified in the GWAS analysis of fruit quality
Trait	Gene symbol	Candidate gene	Gene function
Starch content	6PGD3	Cmax04G002570	6-phosphogluconate dehydrogenase, decarboxylating 3-like
	FBA6	Cmax07G000787	fructose-bisphosphate aldolase 6, cytosolic-like
	ISA3	Cmax09G000487	isoamylase 3
	NEC1	Cmax12G000875	bidirectional sugar transporter NEC1-like isoform X1
	CDPK13	Cmax14G000051	calcium-dependent protein kinase 13
Water content	TIP1.1	Cmax07G000804	aquaporin TIP1-1-like
Rind color	KNAT6	Cmax11G000090	homeobox protein knotted-1-like 6
Pulp color	ERF4	Cmax01G001188	ethylene-responsive transcription factor 4

## Sheet: Supplementary Table S5
Supplementary Table S5 Putative selection regions from XP-CLR analysis in this study.
Comparison	Chromosome	Region start (bp)	Region end (bp)	nSNPs	xpclr	xpclr_norm
G1/(G2+G3+G4)	Chr01	120001	220000	272	10.2682	4.00899
G1/(G2+G3+G4)	Chr01	150001	250000	259	29.0815	11.7165
G1/(G2+G3+G4)	Chr01	340001	440000	371	26.1702	10.5238
G1/(G2+G3+G4)	Chr01	390001	490000	334	9.68268	3.7691
G1/(G2+G3+G4)	Chr01	760001	860000	218	18.0585	7.20053
G1/(G2+G3+G4)	Chr01	1320001	1420000	515	12.4628	4.90809
G1/(G2+G3+G4)	Chr01	2470001	2570000	567	10.5226	4.11319
G1/(G2+G3+G4)	Chr01	2490001	2590000	451	11.4653	4.49939
G1/(G2+G3+G4)	Chr01	2520001	2620000	455	10.8226	4.2361
G1/(G2+G3+G4)	Chr01	2540001	2640000	480	10.694	4.18341
G1/(G2+G3+G4)	Chr01	3140001	3240000	356	20.97	8.39336
G1/(G2+G3+G4)	Chr01	3190001	3290000	398	13.426	5.30268
G1/(G2+G3+G4)	Chr01	3370001	3470000	393	26.2444	10.5542
G1/(G2+G3+G4)	Chr01	3950001	4050000	315	19.1044	7.62903
G1/(G2+G3+G4)	Chr01	5020001	5120000	535	12.7574	5.02878
G1/(G2+G3+G4)	Chr01	5860001	5960000	338	14.1387	5.59464
G1/(G2+G3+G4)	Chr01	15040001	15140000	895	8.11692	3.12763
G1/(G2+G3+G4)	Chr01	15700001	15800000	416	16.3279	6.49154
G1/(G2+G3+G4)	Chr01	16210001	16310000	422	9.53358	3.70801
G1/(G2+G3+G4)	Chr01	16620001	16720000	495	12.1309	4.77208
G1/(G2+G3+G4)	Chr01	16710001	16810000	331	9.07732	3.52109
G1/(G2+G3+G4)	Chr01	16850001	16950000	461	8.36972	3.23119
G1/(G2+G3+G4)	Chr01	18060001	18160000	351	7.99357	3.07709
G1/(G2+G3+G4)	Chr01	18280001	18380000	321	13.7585	5.4389
G1/(G2+G3+G4)	Chr01	18310001	18410000	317	13.5532	5.3548
G1/(G2+G3+G4)	Chr01	18590001	18690000	379	8.64906	3.34563
G1/(G2+G3+G4)	Chr01	19700001	19800000	385	10.9771	4.2994
G1/(G2+G3+G4)	Chr01	19800001	19900000	437	10.718	4.19325
G1/(G2+G3+G4)	Chr01	20510001	20610000	297	11.1765	4.38108
G1/(G2+G3+G4)	Chr01	20800001	20900000	341	26.5709	10.6879
G1/(G2+G3+G4)	Chr01	20770001	20870000	315	9.54011	3.71069
G1/(G2+G3+G4)	Chr01	21270001	21370000	266	7.91134	3.0434
G1/(G2+G3+G4)	Chr02	210001	310000	202	7.4206	3.08138
G1/(G2+G3+G4)	Chr02	1850001	1950000	445	7.75772	3.2306
G1/(G2+G3+G4)	Chr02	2100001	2200000	517	10.7244	4.54371
G1/(G2+G3+G4)	Chr02	2200001	2300000	376	13.9938	5.99084
G1/(G2+G3+G4)	Chr02	2210001	2310000	362	12.2085	5.2006
G1/(G2+G3+G4)	Chr02	3210001	3310000	303	8.99712	3.77918
G1/(G2+G3+G4)	Chr02	3390001	3490000	569	16.1994	6.96706
G1/(G2+G3+G4)	Chr02	3410001	3510000	528	17.0787	7.35625
G1/(G2+G3+G4)	Chr02	3570001	3670000	600	23.4902	10.1942
G1/(G2+G3+G4)	Chr02	3580001	3680000	531	9.53206	4.01596
G1/(G2+G3+G4)	Chr02	3800001	3900000	647	12.0283	5.12087
G1/(G2+G3+G4)	Chr02	3830001	3930000	549	9.00055	3.7807
G1/(G2+G3+G4)	Chr02	4120001	4220000	458	16.6961	7.18693
G1/(G2+G3+G4)	Chr02	4340001	4440000	304	8.41736	3.52257
G1/(G2+G3+G4)	Chr02	4560001	4660000	285	11.518	4.895
G1/(G2+G3+G4)	Chr02	14190001	14290000	214	9.90063	4.1791
G1/(G2+G3+G4)	Chr02	14550001	14650000	349	7.94877	3.31516
G1/(G2+G3+G4)	Chr02	14590001	14690000	398	18.7785	8.10865
G1/(G2+G3+G4)	Chr02	15010001	15110000	428	7.66045	3.18754
G1/(G2+G3+G4)	Chr02	15490001	15590000	492	17.9146	7.72625
G1/(G2+G3+G4)	Chr02	15680001	15780000	384	9.96411	4.2072
G1/(G2+G3+G4)	Chr02	16570001	16670000	535	18.8112	8.12313
G1/(G2+G3+G4)	Chr02	16660001	16760000	471	17.092	7.36213
G1/(G2+G3+G4)	Chr02	17550001	17650000	260	16.5217	7.10973
G1/(G2+G3+G4)	Chr02	17570001	17670000	316	13.8163	5.91225
G1/(G2+G3+G4)	Chr02	18550001	18650000	236	9.58881	4.04108
G1/(G2+G3+G4)	Chr03	230001	330000	512	11.3428	3.89162
G1/(G2+G3+G4)	Chr03	650001	750000	449	24.281	8.56208
G1/(G2+G3+G4)	Chr03	750001	850000	573	19.4322	6.81177
G1/(G2+G3+G4)	Chr03	780001	880000	636	24.063	8.48339
G1/(G2+G3+G4)	Chr03	790001	890000	616	17.8295	6.23322
G1/(G2+G3+G4)	Chr03	2020001	2120000	225	22.8328	8.03931
G1/(G2+G3+G4)	Chr03	2270001	2370000	310	10.5557	3.60751
G1/(G2+G3+G4)	Chr03	11910001	12010000	89	17.9578	6.27951
G1/(G2+G3+G4)	Chr03	21300001	21400000	439	10.9328	3.74363
G1/(G2+G3+G4)	Chr03	22660001	22760000	329	14.7636	5.12649
G1/(G2+G3+G4)	Chr03	23180001	23280000	262	11.395	3.91048
G1/(G2+G3+G4)	Chr03	23420001	23520000	317	9.98944	3.40309
G1/(G2+G3+G4)	Chr03	23900001	24000000	374	16.197	5.6439
G1/(G2+G3+G4)	Chr03	24050001	24150000	505	24.7914	8.74633
G1/(G2+G3+G4)	Chr03	24240001	24340000	465	11.9795	4.12148
G1/(G2+G3+G4)	Chr03	24250001	24350000	458	25.0257	8.83092
G1/(G2+G3+G4)	Chr03	24350001	24450000	357	9.64571	3.27901
G1/(G2+G3+G4)	Chr03	25120001	25220000	111	11.9158	4.09849
G1/(G2+G3+G4)	Chr03	25180001	25280000	203	13.7505	4.76077
G1/(G2+G3+G4)	Chr03	25460001	25560000	465	17.8256	6.23182
G1/(G2+G3+G4)	Chr03	25930001	26030000	397	17.3535	6.06137
G1/(G2+G3+G4)	Chr03	25950001	26050000	421	19.4134	6.80496
G1/(G2+G3+G4)	Chr03	25980001	26080000	435	13.9232	4.82312
G1/(G2+G3+G4)	Chr03	26340001	26440000	320	17.0841	5.96413
G1/(G2+G3+G4)	Chr04	110001	210000	1442	15.9022	3.2269
G1/(G2+G3+G4)	Chr04	190001	290000	1898	110.615	23.1214
G1/(G2+G3+G4)	Chr04	200001	300000	1754	151.12	31.6296
G1/(G2+G3+G4)	Chr04	1260001	1360000	361	17.494	3.56124
G1/(G2+G3+G4)	Chr04	3930001	4030000	344	18.3985	3.75123
G1/(G2+G3+G4)	Chr04	5370001	5470000	570	23.2537	4.77107
G1/(G2+G3+G4)	Chr04	5750001	5850000	328	14.8502	3.00591
G1/(G2+G3+G4)	Chr04	7630001	7730000	344	22.7168	4.65829
G1/(G2+G3+G4)	Chr04	8950001	9050000	739	15.6541	3.17477
G1/(G2+G3+G4)	Chr04	9680001	9780000	533	15.4192	3.12544
G1/(G2+G3+G4)	Chr04	14710001	14810000	33	36.2519	7.50136
G1/(G2+G3+G4)	Chr04	16290001	16390000	605	18.0627	3.68071
G1/(G2+G3+G4)	Chr04	18290001	18390000	385	15.9733	3.24181
G1/(G2+G3+G4)	Chr04	18630001	18730000	347	16.2143	3.29244
G1/(G2+G3+G4)	Chr04	19040001	19140000	302	15.7028	3.185
G1/(G2+G3+G4)	Chr04	19500001	19600000	372	16.2749	3.30516
G1/(G2+G3+G4)	Chr04	20670001	20770000	394	20.8452	4.26518
G1/(G2+G3+G4)	Chr05	11630001	11730000	1878	97.0546	6.726
G1/(G2+G3+G4)	Chr05	11840001	11940000	2249	143.654	10.0192
G1/(G2+G3+G4)	Chr05	11850001	11950000	2325	180.285	12.6079
G1/(G2+G3+G4)	Chr05	11860001	11960000	2272	221.917	15.55
G1/(G2+G3+G4)	Chr05	11910001	12010000	2257	160.733	11.2261
G1/(G2+G3+G4)	Chr05	12100001	12200000	1918	122.68	8.53692
G1/(G2+G3+G4)	Chr05	12130001	12230000	1663	129.813	9.04107
G1/(G2+G3+G4)	Chr05	12400001	12500000	2141	130.631	9.09888
G1/(G2+G3+G4)	Chr05	12460001	12560000	1952	120.82	8.40548
G1/(G2+G3+G4)	Chr05	12650001	12750000	1729	51.1912	3.48483
G1/(G2+G3+G4)	Chr05	12760001	12860000	1753	96.2395	6.6684
G1/(G2+G3+G4)	Chr05	12810001	12910000	988	53.0822	3.61847
G1/(G2+G3+G4)	Chr06	330001	430000	509	23.8745	12.415
G1/(G2+G3+G4)	Chr06	410001	510000	383	6.19889	3.10179
G1/(G2+G3+G4)	Chr06	560001	660000	391	7.93721	4.0177
G1/(G2+G3+G4)	Chr06	790001	890000	387	8.8399	4.49333
G1/(G2+G3+G4)	Chr06	1110001	1210000	496	8.532	4.3311
G1/(G2+G3+G4)	Chr06	1360001	1460000	468	21.3468	11.0832
G1/(G2+G3+G4)	Chr06	1410001	1510000	388	8.06204	4.08348
G1/(G2+G3+G4)	Chr06	1800001	1900000	360	6.44989	3.23404
G1/(G2+G3+G4)	Chr06	2070001	2170000	278	9.50666	4.84464
G1/(G2+G3+G4)	Chr06	2330001	2430000	273	11.9977	6.15716
G1/(G2+G3+G4)	Chr06	3000001	3100000	435	12.8192	6.58999
G1/(G2+G3+G4)	Chr06	3040001	3140000	482	6.35962	3.18648
G1/(G2+G3+G4)	Chr06	3080001	3180000	414	10.463	5.34853
G1/(G2+G3+G4)	Chr06	3180001	3280000	547	24.3532	12.6673
G1/(G2+G3+G4)	Chr06	4190001	4290000	323	7.47212	3.77265
G1/(G2+G3+G4)	Chr06	10150001	10250000	239	9.00021	4.5778
G1/(G2+G3+G4)	Chr06	10690001	10790000	251	12.6286	6.48961
G1/(G2+G3+G4)	Chr06	11540001	11640000	375	25.9418	13.5043
G1/(G2+G3+G4)	Chr06	12230001	12330000	219	6.42288	3.21981
G1/(G2+G3+G4)	Chr07	1230001	1330000	345	8.80013	3.82676
G1/(G2+G3+G4)	Chr07	1310001	1410000	270	7.03388	3.0176
G1/(G2+G3+G4)	Chr07	2080001	2180000	403	8.61584	3.74233
G1/(G2+G3+G4)	Chr07	2280001	2380000	363	12.2722	5.41744
G1/(G2+G3+G4)	Chr07	2610001	2710000	351	14.2276	6.31324
G1/(G2+G3+G4)	Chr07	3520001	3620000	417	18.6193	8.3252
G1/(G2+G3+G4)	Chr07	4410001	4510000	119	19.226	8.60316
G1/(G2+G3+G4)	Chr07	4450001	4550000	267	12.0778	5.32835
G1/(G2+G3+G4)	Chr07	4460001	4560000	279	16.791	7.4876
G1/(G2+G3+G4)	Chr07	4630001	4730000	271	10.2863	4.50763
G1/(G2+G3+G4)	Chr07	8610001	8710000	397	7.91421	3.4209
G1/(G2+G3+G4)	Chr07	8650001	8750000	453	13.7436	6.09151
G1/(G2+G3+G4)	Chr07	10160001	10260000	366	12.5072	5.52506
G1/(G2+G3+G4)	Chr07	10430001	10530000	408	12.8586	5.68605
G1/(G2+G3+G4)	Chr07	10690001	10790000	344	8.29097	3.5935
G1/(G2+G3+G4)	Chr07	10750001	10850000	464	13.334	5.90384
G1/(G2+G3+G4)	Chr07	10760001	10860000	463	22.0101	9.87862
G1/(G2+G3+G4)	Chr07	10920001	11020000	435	11.7015	5.15597
G1/(G2+G3+G4)	Chr07	11050001	11150000	381	14.3471	6.368
G1/(G2+G3+G4)	Chr08	670001	770000	273	24.8655	13.015
G1/(G2+G3+G4)	Chr08	1640001	1740000	556	14.9979	7.78354
G1/(G2+G3+G4)	Chr08	1750001	1850000	468	6.64143	3.35322
G1/(G2+G3+G4)	Chr08	1920001	2020000	213	11.1667	5.75236
G1/(G2+G3+G4)	Chr08	2410001	2510000	283	9.20148	4.71048
G1/(G2+G3+G4)	Chr08	2910001	3010000	399	8.52181	4.35014
G1/(G2+G3+G4)	Chr08	2950001	3050000	354	8.29713	4.23102
G1/(G2+G3+G4)	Chr08	3180001	3280000	316	10.8326	5.57522
G1/(G2+G3+G4)	Chr08	3420001	3520000	363	13.9334	7.2192
G1/(G2+G3+G4)	Chr08	10700001	10800000	310	8.34867	4.25834
G1/(G2+G3+G4)	Chr08	12070001	12170000	353	19.6895	10.2709
G1/(G2+G3+G4)	Chr08	12280001	12380000	462	6.97847	3.53191
G1/(G2+G3+G4)	Chr08	12750001	12850000	366	15.1566	7.86767
G1/(G2+G3+G4)	Chr08	13000001	13100000	391	13.2642	6.86438
G1/(G2+G3+G4)	Chr08	13140001	13240000	414	10.3741	5.33218
G1/(G2+G3+G4)	Chr08	13600001	13700000	173	13.8193	7.15871
G1/(G2+G3+G4)	Chr09	990001	1090000	316	9.83183	3.03027
G1/(G2+G3+G4)	Chr09	1000001	1100000	303	16.8758	5.34173
G1/(G2+G3+G4)	Chr09	1130001	1230000	338	13.0285	4.07924
G1/(G2+G3+G4)	Chr09	1210001	1310000	375	16.937	5.36182
G1/(G2+G3+G4)	Chr09	1540001	1640000	255	9.92395	3.0605
G1/(G2+G3+G4)	Chr09	1650001	1750000	264	19.2542	6.12223
G1/(G2+G3+G4)	Chr09	1880001	1980000	289	9.98293	3.07986
G1/(G2+G3+G4)	Chr09	2960001	3060000	404	11.0967	3.44533
G1/(G2+G3+G4)	Chr09	3320001	3420000	457	14.9463	4.70857
G1/(G2+G3+G4)	Chr09	4950001	5050000	299	10.7426	3.32915
G1/(G2+G3+G4)	Chr09	5080001	5180000	428	13.6579	4.28581
G1/(G2+G3+G4)	Chr09	5540001	5640000	398	12.0054	3.74352
G1/(G2+G3+G4)	Chr09	5550001	5650000	412	25.6325	8.21526
G1/(G2+G3+G4)	Chr09	5730001	5830000	325	11.2021	3.47993
G1/(G2+G3+G4)	Chr09	6330001	6430000	419	16.8027	5.31776
G1/(G2+G3+G4)	Chr09	7100001	7200000	179	45.2912	14.6662
G1/(G2+G3+G4)	Chr09	12380001	12480000	55	28.963	9.30815
G1/(G2+G3+G4)	Chr09	12490001	12590000	506	22.5747	7.21184
G1/(G2+G3+G4)	Chr09	12570001	12670000	366	11.3105	3.5155
G1/(G2+G3+G4)	Chr09	13390001	13490000	199	22.1769	7.0813
G1/(G2+G3+G4)	Chr09	13510001	13610000	487	10.1887	3.14738
G1/(G2+G3+G4)	Chr09	14230001	14330000	326	12.7399	3.98455
G1/(G2+G3+G4)	Chr09	14470001	14570000	476	10.8577	3.3669
G1/(G2+G3+G4)	Chr09	14770001	14870000	338	18.9512	6.02279
G1/(G2+G3+G4)	Chr09	15010001	15110000	649	12.81	4.00755
G1/(G2+G3+G4)	Chr10	230001	330000	413	7.65028	3.24055
G1/(G2+G3+G4)	Chr10	380001	480000	371	9.9945	4.29153
G1/(G2+G3+G4)	Chr10	570001	670000	367	8.90182	3.80165
G1/(G2+G3+G4)	Chr10	1530001	1630000	423	14.4332	6.2815
G1/(G2+G3+G4)	Chr10	1820001	1920000	331	7.30269	3.08472
G1/(G2+G3+G4)	Chr10	2300001	2400000	312	8.78627	3.74985
G1/(G2+G3+G4)	Chr10	2550001	2650000	474	9.83527	4.22014
G1/(G2+G3+G4)	Chr10	2630001	2730000	337	12.9656	5.62354
G1/(G2+G3+G4)	Chr10	2760001	2860000	366	9.92739	4.26144
G1/(G2+G3+G4)	Chr10	3140001	3240000	316	7.66333	3.2464
G1/(G2+G3+G4)	Chr10	3230001	3330000	348	16.7685	7.32851
G1/(G2+G3+G4)	Chr10	3490001	3590000	344	15.2423	6.64427
G1/(G2+G3+G4)	Chr10	3880001	3980000	423	13.9266	6.0544
G1/(G2+G3+G4)	Chr10	4190001	4290000	399	14.2204	6.18614
G1/(G2+G3+G4)	Chr10	4250001	4350000	415	8.16068	3.46938
G1/(G2+G3+G4)	Chr10	4580001	4680000	591	13.0565	5.66431
G1/(G2+G3+G4)	Chr10	4730001	4830000	716	8.93788	3.81782
G1/(G2+G3+G4)	Chr10	5690001	5790000	451	7.76379	3.29144
G1/(G2+G3+G4)	Chr10	5950001	6050000	31	25.0009	11.0193
G1/(G2+G3+G4)	Chr10	5960001	6060000	31	25.0009	11.0193
G1/(G2+G3+G4)	Chr10	5970001	6070000	31	25.0009	11.0193
G1/(G2+G3+G4)	Chr10	15840001	15940000	441	9.10368	3.89215
G1/(G2+G3+G4)	Chr10	16160001	16260000	244	9.14845	3.91222
G1/(G2+G3+G4)	Chr10	16170001	16270000	244	9.14845	3.91222
G1/(G2+G3+G4)	Chr10	16280001	16380000	127	9.47225	4.05739
G1/(G2+G3+G4)	Chr10	16320001	16420000	50	11.5946	5.0089
G1/(G2+G3+G4)	Chr11	220001	320000	444	14.2113	6.59258
G1/(G2+G3+G4)	Chr11	780001	880000	351	13.7869	6.39079
G1/(G2+G3+G4)	Chr11	1100001	1200000	320	8.12106	3.69666
G1/(G2+G3+G4)	Chr11	1390001	1490000	461	17.3234	8.07238
G1/(G2+G3+G4)	Chr11	1400001	1500000	473	8.86716	4.05143
G1/(G2+G3+G4)	Chr11	2690001	2790000	356	14.5621	6.75938
G1/(G2+G3+G4)	Chr11	3690001	3790000	254	7.31925	3.3154
G1/(G2+G3+G4)	Chr11	3720001	3820000	268	12.8911	5.9648
G1/(G2+G3+G4)	Chr11	4350001	4450000	186	8.58085	3.91529
G1/(G2+G3+G4)	Chr11	4460001	4560000	316	8.72219	3.9825
G1/(G2+G3+G4)	Chr11	4690001	4790000	155	14.0107	6.49719
G1/(G2+G3+G4)	Chr11	5030001	5130000	316	21.3748	9.99882
G1/(G2+G3+G4)	Chr11	5060001	5160000	361	19.9191	9.30664
G1/(G2+G3+G4)	Chr11	5580001	5680000	326	13.2877	6.15341
G1/(G2+G3+G4)	Chr11	5920001	6020000	485	15.2002	7.06281
G1/(G2+G3+G4)	Chr11	6040001	6140000	718	20.5805	9.62112
G1/(G2+G3+G4)	Chr11	16050001	16150000	229	7.47142	3.38776
G1/(G2+G3+G4)	Chr11	18150001	18250000	375	35.1078	16.5288
G1/(G2+G3+G4)	Chr11	18790001	18890000	554	8.756	3.99857
G1/(G2+G3+G4)	Chr11	18820001	18920000	524	16.8694	7.8565
G1/(G2+G3+G4)	Chr11	19340001	19440000	674	7.69248	3.49287
G1/(G2+G3+G4)	Chr11	19360001	19460000	639	9.36685	4.28904
G1/(G2+G3+G4)	Chr11	19580001	19680000	447	12.7638	5.90428
G1/(G2+G3+G4)	Chr11	20100001	20200000	459	9.51044	4.35731
G1/(G2+G3+G4)	Chr11	20730001	20830000	359	14.537	6.74742
G1/(G2+G3+G4)	Chr11	20750001	20850000	355	7.55391	3.42698
G1/(G2+G3+G4)	Chr12	250001	350000	342	9.62342	3.90172
G1/(G2+G3+G4)	Chr12	280001	380000	311	8.83885	3.56981
G1/(G2+G3+G4)	Chr12	1090001	1190000	341	17.1644	7.09198
G1/(G2+G3+G4)	Chr12	1140001	1240000	283	11.2078	4.57202
G1/(G2+G3+G4)	Chr12	2150001	2250000	278	13.3195	5.4654
G1/(G2+G3+G4)	Chr12	3320001	3420000	306	13.1198	5.38087
G1/(G2+G3+G4)	Chr12	3820001	3920000	396	8.52794	3.43828
G1/(G2+G3+G4)	Chr12	3890001	3990000	426	14.294	5.87764
G1/(G2+G3+G4)	Chr12	4650001	4750000	225	13.0939	5.36995
G1/(G2+G3+G4)	Chr12	4710001	4810000	237	7.85333	3.15288
G1/(G2+G3+G4)	Chr12	4730001	4830000	220	16.9959	7.02072
G1/(G2+G3+G4)	Chr12	11810001	11910000	81	8.06568	3.24271
G1/(G2+G3+G4)	Chr12	12170001	12270000	303	9.04903	3.65873
G1/(G2+G3+G4)	Chr12	13470001	13570000	225	10.1295	4.11585
G1/(G2+G3+G4)	Chr12	14000001	14100000	340	34.2268	14.3104
G1/(G2+G3+G4)	Chr12	14270001	14370000	467	35.9983	15.0598
G1/(G2+G3+G4)	Chr12	14650001	14750000	253	7.85129	3.15202
G1/(G2+G3+G4)	Chr12	15450001	15550000	278	16.8741	6.96916
G1/(G2+G3+G4)	Chr12	15630001	15730000	373	9.35209	3.78694
G1/(G2+G3+G4)	Chr12	15920001	16020000	298	18.8902	7.8221
G1/(G2+G3+G4)	Chr13	980001	1080000	541	22.7203	12.0221
G1/(G2+G3+G4)	Chr13	1200001	1300000	362	7.85638	4.04152
G1/(G2+G3+G4)	Chr13	10820001	10920000	287	14.3533	7.52975
G1/(G2+G3+G4)	Chr13	11660001	11760000	301	10.7462	5.59307
G1/(G2+G3+G4)	Chr13	12270001	12370000	364	27.8253	14.763
G1/(G2+G3+G4)	Chr13	12400001	12500000	436	12.7855	6.68802
G1/(G2+G3+G4)	Chr13	12540001	12640000	519	8.60932	4.44578
G1/(G2+G3+G4)	Chr13	12610001	12710000	622	9.17446	4.7492
G1/(G2+G3+G4)	Chr13	13100001	13200000	387	7.53346	3.86814
G1/(G2+G3+G4)	Chr13	13330001	13430000	332	10.2201	5.31061
G1/(G2+G3+G4)	Chr13	13410001	13510000	399	7.57637	3.89118
G1/(G2+G3+G4)	Chr13	13610001	13710000	318	8.65031	4.46778
G1/(G2+G3+G4)	Chr13	14560001	14660000	280	14.0167	7.34905
G1/(G2+G3+G4)	Chr13	15190001	15290000	383	10.2637	5.33401
G1/(G2+G3+G4)	Chr14	3800001	3900000	328	12.3131	3.18092
G1/(G2+G3+G4)	Chr14	4080001	4180000	510	30.5546	8.11236
G1/(G2+G3+G4)	Chr14	4150001	4250000	573	13.6256	3.53574
G1/(G2+G3+G4)	Chr14	4240001	4340000	384	14.1264	3.67112
G1/(G2+G3+G4)	Chr14	4280001	4380000	337	26.2973	6.96144
G1/(G2+G3+G4)	Chr14	4490001	4590000	438	13.7754	3.57623
G1/(G2+G3+G4)	Chr14	13690001	13790000	91	19.1894	5.03986
G1/(G2+G3+G4)	Chr14	15770001	15870000	14	12.7886	3.30947
G1/(G2+G3+G4)	Chr14	16880001	16980000	326	12.0574	3.11179
G1/(G2+G3+G4)	Chr14	17040001	17140000	540	11.8787	3.06347
G1/(G2+G3+G4)	Chr14	17930001	18030000	775	25.735	6.80942
G1/(G2+G3+G4)	Chr14	18130001	18230000	675	12.9752	3.35991
G1/(G2+G3+G4)	Chr14	18140001	18240000	702	13.5347	3.51117
G1/(G2+G3+G4)	Chr14	18240001	18340000	700	26.2684	6.95362
G1/(G2+G3+G4)	Chr14	18620001	18720000	996	72.9873	19.5837
G1/(G2+G3+G4)	Chr14	18680001	18780000	707	76.5561	20.5485
G1/(G2+G3+G4)	Chr14	18720001	18820000	582	11.8253	3.04905
G1/(G2+G3+G4)	Chr14	18800001	18900000	643	40.8548	10.8969
G1/(G2+G3+G4)	Chr14	18990001	19090000	515	12.9246	3.34622
G1/(G2+G3+G4)	Chr14	20730001	20830000	389	13.285	3.44366
G1/(G2+G3+G4)	Chr14	20860001	20960000	348	12.8876	3.33621
G1/(G2+G3+G4)	Chr14	21520001	21620000	267	12.432	3.21305
G1/(G2+G3+G4)	Chr15	180001	280000	2098	50.082	6.17646
G1/(G2+G3+G4)	Chr15	260001	360000	2177	91.3786	11.3824
G1/(G2+G3+G4)	Chr15	320001	420000	2365	41.9382	5.14984
G1/(G2+G3+G4)	Chr15	350001	450000	2350	94.9282	11.8298
G1/(G2+G3+G4)	Chr15	660001	760000	2302	58.6371	7.25493
G1/(G2+G3+G4)	Chr15	700001	800000	2382	158.019	19.7832
G1/(G2+G3+G4)	Chr15	780001	880000	2220	58.9362	7.29263
G1/(G2+G3+G4)	Chr15	2030001	2130000	1905	25.9276	3.13152
G1/(G2+G3+G4)	Chr16	600001	700000	291	16.1908	6.22069
G1/(G2+G3+G4)	Chr16	800001	900000	475	17.2603	6.64472
G1/(G2+G3+G4)	Chr16	850001	950000	422	15.8798	6.09735
G1/(G2+G3+G4)	Chr16	940001	1040000	450	10.3822	3.91761
G1/(G2+G3+G4)	Chr16	2640001	2740000	338	15.5329	5.95983
G1/(G2+G3+G4)	Chr16	3340001	3440000	318	11.2995	4.28134
G1/(G2+G3+G4)	Chr16	3470001	3570000	533	24.0823	9.34956
G1/(G2+G3+G4)	Chr16	3480001	3580000	563	13.9508	5.33252
G1/(G2+G3+G4)	Chr16	3570001	3670000	568	14.4111	5.51506
G1/(G2+G3+G4)	Chr16	3620001	3720000	583	12.5697	4.78496
G1/(G2+G3+G4)	Chr16	3670001	3770000	509	16.876	6.49234
G1/(G2+G3+G4)	Chr16	3830001	3930000	363	19.3828	7.48626
G1/(G2+G3+G4)	Chr16	4170001	4270000	202	16.3296	6.27572
G1/(G2+G3+G4)	Chr16	5030001	5130000	287	10.3532	3.90613
G1/(G2+G3+G4)	Chr16	8260001	8360000	528	11.9258	4.52963
G1/(G2+G3+G4)	Chr16	9540001	9640000	807	11.4841	4.3545
G1/(G2+G3+G4)	Chr16	9670001	9770000	330	18.5907	7.17222
G1/(G2+G3+G4)	Chr16	9680001	9780000	368	28.3637	11.0471
G1/(G2+G3+G4)	Chr16	9900001	10000000	498	9.38202	3.52107
G1/(G2+G3+G4)	Chr17	1610001	1710000	1999	148.891	8.32722
G1/(G2+G3+G4)	Chr17	1650001	1750000	1779	98.1962	5.41287
G1/(G2+G3+G4)	Chr17	1860001	1960000	1516	100.073	5.52077
G1/(G2+G3+G4)	Chr17	2060001	2160000	1966	159.726	8.95011
G1/(G2+G3+G4)	Chr17	2130001	2230000	2096	70.6739	3.83066
G1/(G2+G3+G4)	Chr17	2210001	2310000	2178	98.5211	5.43155
G1/(G2+G3+G4)	Chr17	2380001	2480000	1558	156.26	8.75085
G1/(G2+G3+G4)	Chr17	2480001	2580000	1992	93.4161	5.13807
G1/(G2+G3+G4)	Chr17	3630001	3730000	1095	82.1035	4.48772
G1/(G2+G3+G4)	Chr17	5380001	5480000	623	77.3533	4.21464
G1/(G2+G3+G4)	Chr17	9990001	10090000	2047	72.7104	3.94773
G1/(G2+G3+G4)	Chr17	10300001	10400000	1850	57.232	3.0579
G1/(G2+G3+G4)	Chr17	10460001	10560000	1481	172.16	9.66497
G1/(G2+G3+G4)	Chr17	10830001	10930000	1902	85.1936	4.66537
G1/(G2+G3+G4)	Chr17	11110001	11210000	1486	79.1014	4.31514
G1/(G2+G3+G4)	Chr17	11570001	11670000	1834	112.477	6.23386
G1/(G2+G3+G4)	Chr17	11670001	11770000	2058	77.4913	4.22258
G1/(G2+G3+G4)	Chr17	11780001	11880000	2275	106.164	5.87091
G1/(G2+G3+G4)	Chr17	12040001	12140000	1786	65.9579	3.55954
G1/(G2+G3+G4)	Chr17	12190001	12290000	1813	155.049	8.68123
G1/(G2+G3+G4)	Chr17	12200001	12300000	1796	115.699	6.41911
G1/(G2+G3+G4)	Chr17	12840001	12940000	1761	70.5757	3.82501
G1/(G2+G3+G4)	Chr18	850001	950000	2178	29.9372	3.51583
G1/(G2+G3+G4)	Chr18	1050001	1150000	2031	100.964	12.2159
G1/(G2+G3+G4)	Chr18	1230001	1330000	2170	97.891	11.8395
G1/(G2+G3+G4)	Chr18	1250001	1350000	2170	117.902	14.2906
G1/(G2+G3+G4)	Chr18	1260001	1360000	2198	45.3662	5.40572
G1/(G2+G3+G4)	Chr18	1370001	1470000	2072	34.6338	4.09111
G1/(G2+G3+G4)	Chr18	1400001	1500000	2208	76.6464	9.23722
G1/(G2+G3+G4)	Chr18	1530001	1630000	1922	80.079	9.65767
G1/(G2+G3+G4)	Chr18	1640001	1740000	1685	95.2438	11.5152
G1/(G2+G3+G4)	Chr18	1650001	1750000	1632	60.0243	7.20118
G1/(G2+G3+G4)	Chr18	1830001	1930000	1762	37.6083	4.45546
G1/(G2+G3+G4)	Chr19	650001	750000	1518	81.7205	5.91764
G1/(G2+G3+G4)	Chr19	1370001	1470000	1885	55.1902	3.93107
G1/(G2+G3+G4)	Chr19	1580001	1680000	2158	81.2949	5.88577
G1/(G2+G3+G4)	Chr19	1590001	1690000	2026	46.332	3.26777
G1/(G2+G3+G4)	Chr19	2140001	2240000	1864	46.0503	3.24668
G1/(G2+G3+G4)	Chr19	9500001	9600000	1941	119.021	8.71069
G1/(G2+G3+G4)	Chr19	9700001	9800000	2045	116.741	8.53994
G1/(G2+G3+G4)	Chr19	9820001	9920000	2030	80.2577	5.8081
G1/(G2+G3+G4)	Chr19	9840001	9940000	2150	45.1637	3.18029
G1/(G2+G3+G4)	Chr19	9960001	10060000	2178	48.9399	3.46305
G1/(G2+G3+G4)	Chr19	10390001	10490000	1811	126.026	9.2352
G1/(G2+G3+G4)	Chr19	10830001	10930000	2131	67.9801	4.88877
G1/(G2+G3+G4)	Chr19	10840001	10940000	2148	85.004	6.16351
G1/(G2+G3+G4)	Chr19	10910001	11010000	2035	62.5527	4.48237
G1/(G2+G3+G4)	Chr19	11010001	11110000	2052	65.2691	4.68577
G1/(G2+G3+G4)	Chr19	11110001	11210000	2216	102.52	7.47511
G1/(G2+G3+G4)	Chr19	11200001	11300000	1981	95.7513	6.96826
G1/(G2+G3+G4)	Chr19	11540001	11640000	1923	160.892	11.8459
G1/(G2+G3+G4)	Chr19	11570001	11670000	1387	93.793	6.82163
G1/(G2+G3+G4)	Chr20	710001	810000	307	14.124	10.6865
G1/(G2+G3+G4)	Chr20	720001	820000	304	10.7118	8.06205
G1/(G2+G3+G4)	Chr20	1520001	1620000	471	8.89351	6.66355
G1/(G2+G3+G4)	Chr20	1990001	2090000	307	9.36118	7.02325
G1/(G2+G3+G4)	Chr20	2000001	2100000	294	7.45169	5.55459
G1/(G2+G3+G4)	Chr20	2090001	2190000	288	6.96523	5.18045
G1/(G2+G3+G4)	Chr20	2420001	2520000	244	4.97654	3.65088
G1/(G2+G3+G4)	Chr20	2500001	2600000	271	9.34492	7.01074
G1/(G2+G3+G4)	Chr20	2970001	3070000	435	4.14563	3.0118
G1/(G2+G3+G4)	Chr20	3000001	3100000	448	9.25753	6.94352
G1/(G2+G3+G4)	Chr20	4070001	4170000	264	6.43893	4.77565
G1/(G2+G3+G4)	Chr20	4940001	5040000	328	4.71467	3.44947
G1/(G2+G3+G4)	Chr20	5150001	5250000	72	12.0112	9.06143
G1/(G2+G3+G4)	Chr20	6390001	6490000	193	14.6962	11.1266
G1/(G2+G3+G4)	Chr20	20330001	20430000	312	7.85988	5.86855
G1/(G2+G3+G4)	Chr20	20990001	21090000	327	5.13131	3.76992
G1/(G2+G3+G4)	Chr20	22060001	22160000	24	5.39071	3.96943
G2/G3	Chr01	1180001	1280000	129	2.20101	8.93681
G2/G3	Chr01	1430001	1530000	279	1.1838	4.77495
G2/G3	Chr01	4550001	4650000	166	2.77178	11.2721
G2/G3	Chr01	16100001	16200000	219	1.87828	7.61636
G2/G3	Chr01	18770001	18870000	246	0.956236	3.84389
G2/G3	Chr01	20700001	20800000	274	1.39849	5.65336
G2/G3	Chr01	20810001	20910000	282	7.50708	30.6463
G2/G3	Chr02	2600001	2700000	376	6.44918	26.8602
G2/G3	Chr02	2950001	3050000	189	1.0153	4.16308
G2/G3	Chr02	3480001	3580000	627	2.85679	11.8549
G2/G3	Chr02	14950001	15050000	275	1.44329	5.95079
G2/G3	Chr02	16330001	16430000	289	1.11186	4.56642
G2/G3	Chr02	18840001	18940000	313	1.37033	5.64601
G2/G3	Chr03	2310001	2410000	81	1.872	25.199
G2/G3	Chr03	24010001	24110000	399	0.804782	10.7978
G2/G3	Chr03	25150001	25250000	80	1.12722	15.1488
G2/G3	Chr04	5490001	5590000	363	4.38073	22.0433
G2/G3	Chr04	5970001	6070000	119	1.75135	8.77303
G2/G3	Chr04	8570001	8670000	349	6.26137	31.5348
G2/G3	Chr04	8580001	8680000	322	1.73074	8.66899
G2/G3	Chr04	8790001	8890000	273	1.13359	5.65522
G2/G3	Chr04	10800001	10900000	388	1.49204	7.46432
G2/G3	Chr04	13980001	14080000	340	1.03149	5.13993
G2/G3	Chr04	17510001	17610000	148	1.50502	7.5298
G2/G3	Chr04	18460001	18560000	168	1.1554	5.76528
G2/G3	Chr04	18560001	18660000	277	1.45293	7.2669
G2/G3	Chr05	1780001	1880000	607	1.05584	3.25528
G2/G3	Chr05	5530001	5630000	100	7.79631	24.5069
G2/G3	Chr05	5570001	5670000	115	1.5776	4.90032
G2/G3	Chr05	5640001	5740000	184	5.25298	16.4882
G2/G3	Chr05	10510001	10610000	423	3.99825	12.5323
G2/G3	Chr06	1710001	1810000	136	1.189	11.681
G2/G3	Chr06	9890001	9990000	227	2.75041	27.0963
G2/G3	Chr06	11490001	11590000	388	0.459935	4.48315
G2/G3	Chr06	11500001	11600000	399	1.08666	10.6707
G2/G3	Chr07	3070001	3170000	263	2.74595	19.7871
G2/G3	Chr07	8510001	8610000	93	1.39187	9.99441
G2/G3	Chr07	10300001	10400000	253	2.2693	16.34
G2/G3	Chr08	1020001	1120000	400	1.14306	3.19535
G2/G3	Chr08	12750001	12850000	307	3.62329	10.273
G2/G3	Chr08	13860001	13960000	172	2.07642	5.85882
G2/G3	Chr08	13940001	14040000	231	8.6183	24.5269
G2/G3	Chr09	2100001	2200000	294	2.9695	15.8855
G2/G3	Chr09	2220001	2320000	250	0.760421	3.99883
G2/G3	Chr09	3330001	3430000	419	0.719714	3.7798
G2/G3	Chr09	5280001	5380000	327	1.95427	10.4228
G2/G3	Chr09	5730001	5830000	270	1.81323	9.6638
G2/G3	Chr09	6040001	6140000	429	3.84219	20.5813
G2/G3	Chr09	14970001	15070000	453	0.674682	3.53749
G2/G3	Chr10	1570001	1670000	325	0.687691	7.47288
G2/G3	Chr10	3450001	3550000	152	0.442958	4.7804
G2/G3	Chr10	3790001	3890000	178	1.35336	14.7964
G2/G3	Chr10	3970001	4070000	280	1.01724	11.0985
G2/G3	Chr10	8640001	8740000	278	1.42299	15.5624
G2/G3	Chr10	13180001	13280000	94	1.22759	13.4127
G2/G3	Chr10	14520001	14620000	190	0.805589	8.76997
G2/G3	Chr11	80001	180000	233	0.664548	6.94034
G2/G3	Chr11	3810001	3910000	191	0.384714	3.98729
G2/G3	Chr11	4470001	4570000	208	2.24066	23.5728
G2/G3	Chr11	5940001	6040000	364	0.896523	9.38834
G2/G3	Chr11	18050001	18150000	368	0.62331	6.50516
G2/G3	Chr11	20100001	20200000	403	0.929859	9.74013
G2/G3	Chr11	20590001	20690000	259	1.96032	20.6144
G2/G3	Chr12	180001	280000	163	0.735194	12.841
G2/G3	Chr12	11750001	11850000	92	1.04537	18.291
G2/G3	Chr12	13280001	13380000	163	0.26338	4.55103
G2/G3	Chr12	15670001	15770000	257	1.06918	18.7092
G2/G3	Chr12	15970001	16070000	100	0.526613	9.17615
G2/G3	Chr13	470001	570000	136	0.512182	14.0655
G2/G3	Chr13	1930001	2030000	213	0.450658	12.3652
G2/G3	Chr13	12510001	12610000	376	0.126932	3.41865
G2/G3	Chr13	12630001	12730000	563	0.417805	11.4573
G2/G3	Chr13	14490001	14590000	238	0.55973	15.3796
G2/G3	Chr13	14770001	14870000	246	0.257203	7.01885
G2/G3	Chr14	270001	370000	250	0.71195	7.78179
G2/G3	Chr14	4380001	4480000	232	1.91092	21.0208
G2/G3	Chr14	5030001	5130000	470	0.538084	5.86197
G2/G3	Chr14	15320001	15420000	600	2.08548	22.9482
G2/G3	Chr14	16210001	16310000	392	1.04584	11.4686
G2/G3	Chr14	19890001	19990000	259	0.79303	8.67706
G2/G3	Chr14	20330001	20430000	330	0.430248	4.67124
G2/G3	Chr14	20990001	21090000	69	0.793673	8.68416
G2/G3	Chr15	3140001	3240000	76	0.516073	3.24868
G2/G3	Chr15	3970001	4070000	360	1.09892	6.9934
G2/G3	Chr15	11780001	11880000	88	3.83225	24.5546
G2/G3	Chr15	14610001	14710000	384	2.19288	14.0219
G2/G3	Chr15	14860001	14960000	62	1.00208	6.3712
G2/G3	Chr16	280001	380000	140	3.5018	15.8976
G2/G3	Chr16	1240001	1340000	290	1.15092	5.16693
G2/G3	Chr16	8740001	8840000	413	2.66394	12.0731
G2/G3	Chr16	8800001	8900000	719	1.26229	5.67526
G2/G3	Chr16	10600001	10700000	114	4.08708	18.569
G2/G3	Chr16	10950001	11050000	115	0.838826	3.74237
G2/G3	Chr17	9760001	9860000	62	1.07602	6.01583
G2/G3	Chr17	9770001	9870000	62	1.07602	6.01583
G2/G3	Chr17	9780001	9880000	62	1.07602	6.01583
G2/G3	Chr17	11890001	11990000	351	2.489	14.0069
G2/G3	Chr17	14730001	14830000	297	4.416	24.9049
G2/G3	Chr18	3870001	3970000	348	2.14694	6.8775
G2/G3	Chr18	16140001	16240000	507	3.73925	12.0347
G2/G3	Chr18	16470001	16570000	200	4.69512	15.1306
G2/G3	Chr18	18140001	18240000	219	1.49511	4.76632
G2/G3	Chr18	19050001	19150000	271	7.05992	22.7897
G2/G3	Chr19	110001	210000	207	0.0947877	5.44737
G2/G3	Chr19	7900001	8000000	772	0.311177	18.0492
G2/G3	Chr19	11040001	11140000	157	0.369214	21.429
G2/G3	Chr20	20070001	20170000	155	3.43457	15.9925
G2/G3	Chr20	20560001	20660000	125	1.89453	8.78813
G2/G3	Chr20	21230001	21330000	457	4.31408	20.1069
G2/G4	Chr01	330001	430000	350	3.78957	7.52801
G2/G4	Chr01	650001	750000	190	1.58616	3.08803
G2/G4	Chr01	870001	970000	230	1.86777	3.6555
G2/G4	Chr01	1470001	1570000	233	2.33443	4.59583
G2/G4	Chr01	2690001	2790000	290	4.7684	9.50042
G2/G4	Chr01	3010001	3110000	271	5.90391	11.7885
G2/G4	Chr01	3170001	3270000	315	2.68936	5.31104
G2/G4	Chr01	3300001	3400000	364	3.60858	7.16332
G2/G4	Chr01	5060001	5160000	467	8.96043	17.9475
G2/G4	Chr01	6080001	6180000	433	2.30638	4.53931
G2/G4	Chr01	15880001	15980000	528	4.38539	8.72861
G2/G4	Chr01	16290001	16390000	267	4.14672	8.2477
G2/G4	Chr01	18470001	18570000	168	1.74998	3.41814
G2/G4	Chr01	18650001	18750000	318	1.82899	3.57736
G2/G4	Chr01	19940001	20040000	379	1.77031	3.45911
G2/G4	Chr01	21090001	21190000	308	2.41952	4.7673
G2/G4	Chr01	21270001	21370000	250	8.9934	18.014
G2/G4	Chr02	1590001	1690000	403	4.46429	7.56948
G2/G4	Chr02	1850001	1950000	340	3.83305	6.48151
G2/G4	Chr02	2100001	2200000	484	1.86652	3.09212
G2/G4	Chr02	2280001	2380000	296	4.0299	6.8208
G2/G4	Chr02	2420001	2520000	315	3.45147	5.82384
G2/G4	Chr02	2660001	2760000	533	10.6898	18.2993
G2/G4	Chr02	2880001	2980000	224	1.85439	3.07121
G2/G4	Chr02	2950001	3050000	297	4.83063	8.20089
G2/G4	Chr02	3450001	3550000	543	4.28201	7.2553
G2/G4	Chr02	3610001	3710000	471	4.61122	7.82272
G2/G4	Chr02	14260001	14360000	278	2.4165	4.04003
G2/G4	Chr02	14510001	14610000	225	2.59216	4.34279
G2/G4	Chr02	17850001	17950000	92	7.93537	13.552
G2/G4	Chr03	840001	940000	376	6.39513	19.2896
G2/G4	Chr03	21220001	21320000	179	1.78695	5.31891
G2/G4	Chr03	21540001	21640000	372	5.95684	17.9608
G2/G4	Chr03	23150001	23250000	241	1.19395	3.52109
G2/G4	Chr03	24240001	24340000	448	1.15668	3.40811
G2/G4	Chr03	24850001	24950000	391	4.09462	12.3151
G2/G4	Chr03	25590001	25690000	427	1.23053	3.63199
G2/G4	Chr03	26280001	26380000	331	1.51926	4.50734
G2/G4	Chr03	26340001	26440000	302	1.0805	3.17713
G2/G4	Chr03	26730001	26830000	266	1.03686	3.04483
G2/G4	Chr04	360001	460000	441	4.03532	5.24643
G2/G4	Chr04	780001	880000	405	3.08344	3.98437
G2/G4	Chr04	1150001	1250000	401	2.85197	3.67747
G2/G4	Chr04	1180001	1280000	350	6.16919	8.07563
G2/G4	Chr04	1200001	1300000	308	8.33281	10.9443
G2/G4	Chr04	1310001	1410000	383	15.8152	20.8648
G2/G4	Chr04	2500001	2600000	253	4.23182	5.50695
G2/G4	Chr04	2910001	3010000	237	9.5615	12.5733
G2/G4	Chr04	8450001	8550000	233	11.6121	15.2921
G2/G4	Chr04	10800001	10900000	458	9.19562	12.0882
G2/G4	Chr04	12450001	12550000	346	10.3954	13.679
G2/G4	Chr04	12500001	12600000	316	11.5672	15.2326
G2/G4	Chr04	12550001	12650000	82	2.78593	3.58991
G2/G4	Chr04	13870001	13970000	443	5.37077	7.01704
G2/G4	Chr04	18390001	18490000	254	3.52195	4.56577
G2/G4	Chr04	19790001	19890000	264	2.3832	3.05595
G2/G4	Chr04	20600001	20700000	157	7.14584	9.37053
G2/G4	Chr05	1790001	1890000	601	15.8036	17.3479
G2/G4	Chr05	1910001	2010000	220	11.4632	12.5582
G2/G4	Chr05	10220001	10320000	381	5.35615	5.81898
G2/G4	Chr05	10510001	10610000	468	15.1843	16.6645
G2/G4	Chr05	10760001	10860000	402	10.528	11.5263
G2/G4	Chr05	11900001	12000000	412	3.06329	3.28877
G2/G4	Chr05	12380001	12480000	387	4.87764	5.29093
G2/G4	Chr05	12950001	13050000	337	7.15639	7.80558
G2/G4	Chr06	1000001	1100000	233	5.04206	9.16426
G2/G4	Chr06	1960001	2060000	405	4.45986	8.09311
G2/G4	Chr06	2430001	2530000	196	4.36911	7.92615
G2/G4	Chr06	3360001	3460000	312	2.18828	3.91381
G2/G4	Chr06	4590001	4690000	162	3.67165	6.64294
G2/G4	Chr06	4970001	5070000	100	2.82181	5.07938
G2/G4	Chr06	7870001	7970000	257	4.39017	7.96488
G2/G4	Chr06	9210001	9310000	284	3.60848	6.52673
G2/G4	Chr06	9900001	10000000	284	2.95627	5.32678
G2/G4	Chr06	10460001	10560000	316	2.11761	3.7838
G2/G4	Chr06	11070001	11170000	217	10.872	19.8902
G2/G4	Chr06	11180001	11280000	203	3.55046	6.41997
G2/G4	Chr06	11360001	11460000	240	6.26339	11.4113
G2/G4	Chr07	1380001	1480000	270	0.945995	3.15467
G2/G4	Chr07	1710001	1810000	153	1.20704	4.05527
G2/G4	Chr07	2020001	2120000	340	1.00655	3.36358
G2/G4	Chr07	2420001	2520000	300	2.74525	9.36218
G2/G4	Chr07	3120001	3220000	234	2.99349	10.2186
G2/G4	Chr07	3410001	3510000	183	2.10484	7.15273
G2/G4	Chr07	4580001	4680000	181	2.55961	8.72171
G2/G4	Chr07	8960001	9060000	324	1.77006	5.99771
G2/G4	Chr07	10160001	10260000	344	5.53398	18.9834
G2/G4	Chr08	1960001	2060000	183	5.5653	5.5371
G2/G4	Chr08	2020001	2120000	304	10.5845	10.6359
G2/G4	Chr08	2270001	2370000	285	3.35622	3.29301
G2/G4	Chr08	2960001	3060000	355	3.5994	3.54004
G2/G4	Chr08	11580001	11680000	415	18.8011	18.9826
G2/G4	Chr08	12050001	12150000	294	9.98645	10.0283
G2/G4	Chr08	12560001	12660000	281	4.07663	4.02483
G2/G4	Chr08	12840001	12940000	391	7.20907	7.20691
G2/G4	Chr08	13690001	13790000	203	4.22381	4.17434
G2/G4	Chr08	13700001	13800000	203	4.71711	4.67546
G2/G4	Chr08	13920001	14020000	286	5.3892	5.3582
G2/G4	Chr09	1400001	1500000	182	5.65544	10.6243
G2/G4	Chr09	2650001	2750000	93	5.04142	9.4563
G2/G4	Chr09	3670001	3770000	318	3.29731	6.13867
G2/G4	Chr09	4050001	4150000	179	2.93973	5.45846
G2/G4	Chr09	4390001	4490000	297	4.43692	8.30642
G2/G4	Chr09	4630001	4730000	176	6.94421	13.0758
G2/G4	Chr09	4690001	4790000	200	3.80248	7.09959
G2/G4	Chr09	5130001	5230000	428	3.46045	6.44899
G2/G4	Chr09	5260001	5360000	301	2.6379	4.88433
G2/G4	Chr09	5520001	5620000	372	3.5783	6.67315
G2/G4	Chr09	5560001	5660000	375	3.73215	6.96582
G2/G4	Chr09	12790001	12890000	164	6.99739	13.177
G2/G4	Chr09	13430001	13530000	185	2.13694	3.9314
G2/G4	Chr10	630001	730000	280	6.06264	6.57333
G2/G4	Chr10	3080001	3180000	382	8.70276	9.49145
G2/G4	Chr10	3510001	3610000	390	3.79607	4.06809
G2/G4	Chr10	4450001	4550000	306	4.32341	4.65096
G2/G4	Chr10	5740001	5840000	375	5.83747	6.32444
G2/G4	Chr10	5780001	5880000	230	7.93315	8.6408
G2/G4	Chr10	5820001	5920000	58	13.6459	14.9551
G2/G4	Chr10	6370001	6470000	57	14.0215	15.3702
G2/G4	Chr10	13970001	14070000	82	5.6846	6.15547
G2/G4	Chr10	14570001	14670000	341	7.94264	8.65129
G2/G4	Chr10	14980001	15080000	51	4.36945	4.70184
G2/G4	Chr10	14990001	15090000	51	4.36945	4.70184
G2/G4	Chr11	10001	110000	90	5.58508	8.55209
G2/G4	Chr11	1140001	1240000	312	3.13442	4.75268
G2/G4	Chr11	1260001	1360000	409	7.60972	11.691
G2/G4	Chr11	3730001	3830000	277	8.66183	13.3221
G2/G4	Chr11	4120001	4220000	333	2.26183	3.39985
G2/G4	Chr11	4730001	4830000	297	5.96591	9.1425
G2/G4	Chr11	4790001	4890000	140	3.11472	4.72213
G2/G4	Chr11	16900001	17000000	230	12.9006	19.8938
G2/G4	Chr11	17010001	17110000	390	8.39049	12.9015
G2/G4	Chr11	17210001	17310000	318	2.63845	3.98376
G2/G4	Chr11	17410001	17510000	317	6.16877	9.45701
G2/G4	Chr11	17700001	17800000	511	2.16985	3.25725
G2/G4	Chr11	19540001	19640000	404	2.42996	3.66052
G2/G4	Chr11	19580001	19680000	436	2.37869	3.58103
G2/G4	Chr11	19950001	20050000	221	3.94086	6.00295
G2/G4	Chr11	20480001	20580000	616	3.36431	5.1091
G2/G4	Chr12	750001	850000	347	1.55879	3.54967
G2/G4	Chr12	930001	1030000	220	3.79887	8.81335
G2/G4	Chr12	2930001	3030000	174	4.32711	10.0546
G2/G4	Chr12	3240001	3340000	308	8.43383	19.7044
G2/G4	Chr12	3490001	3590000	212	1.74075	3.97725
G2/G4	Chr12	9630001	9730000	53	1.61656	3.68544
G2/G4	Chr12	12480001	12580000	198	2.20911	5.07779
G2/G4	Chr12	12760001	12860000	240	1.6012	3.64932
G2/G4	Chr12	13100001	13200000	506	3.01509	6.97165
G2/G4	Chr12	13430001	13530000	256	5.3568	12.4741
G2/G4	Chr12	14030001	14130000	243	4.0076	9.30381
G2/G4	Chr12	16000001	16100000	162	1.73468	3.96298
G2/G4	Chr13	1290001	1390000	156	7.96695	9.85154
G2/G4	Chr13	1580001	1680000	235	4.80246	5.90967
G2/G4	Chr13	10510001	10610000	244	20.0428	24.8939
G2/G4	Chr13	10640001	10740000	119	3.05511	3.73308
G2/G4	Chr13	10690001	10790000	300	3.05441	3.7322
G2/G4	Chr14	220001	320000	182	9.59678	18.9955
G2/G4	Chr14	2110001	2210000	204	9.67643	19.154
G2/G4	Chr14	3240001	3340000	317	3.59061	7.0443
G2/G4	Chr14	4770001	4870000	300	1.75065	3.38312
G2/G4	Chr14	5100001	5200000	415	2.07773	4.03394
G2/G4	Chr14	15470001	15570000	771	4.08803	8.03409
G2/G4	Chr14	16250001	16350000	262	1.98613	3.85168
G2/G4	Chr14	16800001	16900000	315	1.5969	3.07717
G2/G4	Chr14	17270001	17370000	349	1.68796	3.25837
G2/G4	Chr14	18870001	18970000	312	2.38774	4.65081
G2/G4	Chr14	18960001	19060000	125	2.18825	4.25386
G2/G4	Chr14	21000001	21100000	225	2.44494	4.76464
G2/G4	Chr14	21200001	21300000	242	4.50625	8.86627
G2/G4	Chr14	21700001	21800000	196	2.82934	5.52952
G2/G4	Chr14	21770001	21870000	144	9.16094	18.1283
G2/G4	Chr15	2510001	2610000	309	1.73215	4.15385
G2/G4	Chr15	2980001	3080000	385	4.16616	10.0897
G2/G4	Chr15	13570001	13670000	189	8.08522	19.6472
G2/G4	Chr15	14680001	14780000	412	8.09649	19.6747
G2/G4	Chr16	260001	360000	212	3.1625	5.21924
G2/G4	Chr16	4010001	4110000	197	5.86113	9.75517
G2/G4	Chr16	8770001	8870000	538	4.48345	7.43953
G2/G4	Chr16	9140001	9240000	412	9.11781	15.2291
G2/G4	Chr16	9320001	9420000	72	11.7114	19.5885
G2/G4	Chr16	9490001	9590000	413	1.96151	3.20058
G2/G4	Chr16	9610001	9710000	332	2.34277	3.84142
G2/G4	Chr17	470001	570000	212	5.6221	10.8803
G2/G4	Chr17	1470001	1570000	272	7.65856	14.866
G2/G4	Chr17	1520001	1620000	382	4.76791	9.20843
G2/G4	Chr17	2770001	2870000	347	3.99846	7.70246
G2/G4	Chr17	2980001	3080000	207	2.35111	4.47828
G2/G4	Chr17	3570001	3670000	260	5.98714	11.5947
G2/G4	Chr17	5200001	5300000	214	1.94786	3.68904
G2/G4	Chr17	5250001	5350000	161	2.64101	5.04566
G2/G4	Chr17	10160001	10260000	305	3.6188	6.95939
G2/G4	Chr17	10820001	10920000	389	4.50056	8.68517
G2/G4	Chr17	10940001	11040000	286	4.17251	8.04312
G2/G4	Chr17	12130001	12230000	268	3.96949	7.64577
G2/G4	Chr18	40001	140000	128	6.18117	10.477
G2/G4	Chr18	1340001	1440000	379	4.06918	6.84866
G2/G4	Chr18	2020001	2120000	309	5.66863	9.59649
G2/G4	Chr18	2400001	2500000	463	4.63168	7.81503
G2/G4	Chr18	2750001	2850000	466	2.29331	3.79774
G2/G4	Chr18	4120001	4220000	333	2.0262	3.33885
G2/G4	Chr18	6070001	6170000	315	8.34948	14.2021
G2/G4	Chr18	16260001	16360000	533	6.48372	10.9968
G2/G4	Chr18	16480001	16580000	315	6.81745	11.5702
G2/G4	Chr18	16670001	16770000	219	4.08094	6.86886
G2/G4	Chr18	17180001	17280000	223	3.7248	6.25702
G2/G4	Chr18	17410001	17510000	356	1.83247	3.00603
G2/G4	Chr18	19400001	19500000	360	2.16198	3.57212
G2/G4	Chr18	20120001	20220000	409	4.19984	7.07314
G2/G4	Chr19	80001	180000	176	3.07239	4.16204
G2/G4	Chr19	110001	210000	238	3.765	5.12267
G2/G4	Chr19	470001	570000	370	4.53761	6.19427
G2/G4	Chr19	6940001	7040000	173	14.3055	19.742
G2/G4	Chr19	9280001	9380000	237	6.03028	8.26456
G2/G4	Chr19	9580001	9680000	253	6.39992	8.77723
G2/G4	Chr19	10980001	11080000	348	4.15482	5.66334
G2/G4	Chr19	12020001	12120000	296	10.2129	14.0657
G2/G4	Chr20	3890001	3990000	349	5.97646	11.5279
G2/G4	Chr20	6010001	6110000	57	7.58864	14.6685
G2/G4	Chr20	20020001	20120000	295	3.15717	6.03589
G2/G4	Chr20	20310001	20410000	306	3.35534	6.42192
G2/G4	Chr20	20630001	20730000	341	4.84153	9.31707
G2/G4	Chr20	21210001	21310000	436	4.08481	7.84296
G2/G4	Chr20	21370001	21470000	471	2.63756	5.02367
G2/G4	Chr20	21980001	22080000	147	6.8085	13.1488
G2/G4	Chr20	22060001	22160000	24	3.59146	6.8819
G3/G4	Chr01	870001	970000	230	4.91676	7.62615
G3/G4	Chr01	6080001	6180000	433	4.36973	6.77092
G3/G4	Chr01	15830001	15930000	431	2.24816	3.45406
G3/G4	Chr01	21240001	21340000	207	1.99493	3.05816
G3/G4	Chr01	21270001	21370000	250	21.539	33.6133
G3/G4	Chr01	21380001	21480000	288	3.0083	4.64246
G3/G4	Chr02	1590001	1690000	403	1.99692	5.01361
G3/G4	Chr02	2060001	2160000	424	1.25893	3.12405
G3/G4	Chr02	2280001	2380000	296	1.91424	4.80192
G3/G4	Chr02	2500001	2600000	420	1.96844	4.9407
G3/G4	Chr02	2950001	3050000	297	3.12649	7.9058
G3/G4	Chr02	2970001	3070000	338	6.93836	17.6658
G3/G4	Chr02	15020001	15120000	390	4.98232	12.6575
G3/G4	Chr02	17070001	17170000	403	2.32937	5.86483
G3/G4	Chr02	17850001	17950000	92	6.92914	17.6422
G3/G4	Chr03	50001	150000	267	1.10119	4.49861
G3/G4	Chr03	840001	940000	376	3.81753	15.8627
G3/G4	Chr03	21220001	21320000	179	3.8229	15.8851
G3/G4	Chr03	21240001	21340000	208	1.25124	5.12637
G3/G4	Chr03	21720001	21820000	330	2.32455	9.61668
G3/G4	Chr03	23570001	23670000	401	2.65102	10.9825
G3/G4	Chr03	24190001	24290000	438	1.22143	5.00166
G3/G4	Chr03	24850001	24950000	391	1.49559	6.14862
G3/G4	Chr03	25590001	25690000	427	1.16654	4.77204
G3/G4	Chr03	26720001	26820000	289	2.40493	9.95292
G3/G4	Chr04	250001	350000	1022	3.37549	5.06912
G3/G4	Chr04	360001	460000	441	3.54901	5.3347
G3/G4	Chr04	760001	860000	379	4.55016	6.86713
G3/G4	Chr04	1150001	1250000	401	2.88818	4.32321
G3/G4	Chr04	1180001	1280000	350	5.66055	8.56674
G3/G4	Chr04	1200001	1300000	308	2.86142	4.28225
G3/G4	Chr04	1310001	1410000	383	3.40283	5.11095
G3/G4	Chr04	1730001	1830000	375	3.17374	4.7603
G3/G4	Chr04	1840001	1940000	337	18.3184	27.9416
G3/G4	Chr04	2910001	3010000	237	5.58005	8.44352
G3/G4	Chr04	5230001	5330000	331	4.18191	6.30346
G3/G4	Chr04	5320001	5420000	556	11.8647	18.0632
G3/G4	Chr04	8800001	8900000	384	2.43757	3.63348
G3/G4	Chr04	9950001	10050000	451	2.07103	3.07244
G3/G4	Chr04	12450001	12550000	346	8.49245	12.9014
G3/G4	Chr04	16840001	16940000	230	6.22603	9.43229
G3/G4	Chr04	18390001	18490000	254	3.241	4.86325
G3/G4	Chr04	18430001	18530000	284	3.5419	5.32383
G3/G4	Chr04	19160001	19260000	427	3.48139	5.2312
G3/G4	Chr04	20600001	20700000	157	3.55779	5.34815
G3/G4	Chr05	1590001	1690000	272	2.67042	5.10499
G3/G4	Chr05	1910001	2010000	220	7.97462	15.4373
G3/G4	Chr05	4350001	4450000	396	2.75054	5.26106
G3/G4	Chr05	4420001	4520000	270	5.77562	11.1538
G3/G4	Chr05	4450001	4550000	228	8.29721	16.0657
G3/G4	Chr05	10330001	10430000	364	2.2835	4.35129
G3/G4	Chr05	10760001	10860000	402	6.81402	13.1765
G3/G4	Chr05	12950001	13050000	337	5.87823	11.3536
G3/G4	Chr06	1000001	1100000	233	3.39329	9.21093
G3/G4	Chr06	1960001	2060000	405	6.72543	18.3545
G3/G4	Chr06	3020001	3120000	400	1.97492	5.31885
G3/G4	Chr06	3360001	3460000	312	3.01696	8.17826
G3/G4	Chr06	4970001	5070000	100	4.50217	12.2537
G3/G4	Chr06	7870001	7970000	257	4.24764	11.5553
G3/G4	Chr06	9210001	9310000	284	2.11369	5.69964
G3/G4	Chr06	9900001	10000000	284	2.47753	6.69804
G3/G4	Chr06	11070001	11170000	217	2.7263	7.38066
G3/G4	Chr06	11360001	11460000	240	3.40923	9.25467
G3/G4	Chr07	1380001	1480000	270	2.39652	6.51445
G3/G4	Chr07	1710001	1810000	153	2.37956	6.46774
G3/G4	Chr07	2020001	2120000	340	2.8451	7.75034
G3/G4	Chr07	3120001	3220000	234	1.79837	4.86648
G3/G4	Chr07	8960001	9060000	324	2.20621	5.99011
G3/G4	Chr07	10160001	10260000	344	8.51115	23.3611
G3/G4	Chr08	1700001	1800000	525	4.14503	7.54393
G3/G4	Chr08	2020001	2120000	304	9.17982	16.8344
G3/G4	Chr08	2960001	3060000	355	2.0756	3.72531
G3/G4	Chr08	11580001	11680000	415	2.30557	4.14967
G3/G4	Chr08	11860001	11960000	410	3.42693	6.21887
G3/G4	Chr08	12050001	12150000	294	5.22799	9.54227
G3/G4	Chr08	12560001	12660000	281	7.89782	14.4688
G3/G4	Chr08	13180001	13280000	493	3.75862	6.83091
G3/G4	Chr08	13690001	13790000	203	2.20255	3.95958
G3/G4	Chr09	2070001	2170000	225	0.865504	3.01936
G3/G4	Chr09	4050001	4150000	179	2.65717	9.43864
G3/G4	Chr09	4630001	4730000	176	2.81547	10.0058
G3/G4	Chr09	5410001	5510000	472	2.56979	9.12559
G3/G4	Chr09	5520001	5620000	372	0.953829	3.33582
G3/G4	Chr09	6460001	6560000	309	1.15187	4.04537
G3/G4	Chr09	12510001	12610000	346	6.94162	24.7892
G3/G4	Chr10	630001	730000	280	3.40184	6.36099
G3/G4	Chr10	640001	740000	240	3.03483	5.6638
G3/G4	Chr10	800001	900000	334	1.70514	3.13789
G3/G4	Chr10	3510001	3610000	390	3.34482	6.25267
G3/G4	Chr10	4290001	4390000	456	1.70815	3.14361
G3/G4	Chr10	5740001	5840000	375	1.64895	3.03114
G3/G4	Chr10	5780001	5880000	230	13.6894	25.9035
G3/G4	Chr10	6370001	6470000	57	4.0941	7.67602
G3/G4	Chr10	14980001	15080000	51	2.16241	4.00652
G3/G4	Chr10	14990001	15090000	51	2.16241	4.00652
G3/G4	Chr11	480001	580000	297	11.7908	15.1108
G3/G4	Chr11	660001	760000	366	13.9659	17.9177
G3/G4	Chr11	1120001	1220000	291	4.78731	6.07308
G3/G4	Chr11	1260001	1360000	409	4.74053	6.01271
G3/G4	Chr11	4120001	4220000	333	3.03725	3.8147
G3/G4	Chr11	4390001	4490000	194	3.59579	4.53547
G3/G4	Chr11	4610001	4710000	299	5.2392	6.65623
G3/G4	Chr11	4730001	4830000	297	3.4339	4.32656
G3/G4	Chr11	6080001	6180000	604	3.63391	4.58467
G3/G4	Chr11	16900001	17000000	230	9.56983	12.2447
G3/G4	Chr11	17010001	17110000	390	8.66131	11.0723
G3/G4	Chr11	20480001	20580000	616	4.67743	5.93128
G3/G4	Chr11	20630001	20730000	223	11.9461	15.3112
G3/G4	Chr12	230001	330000	311	4.72281	9.96085
G3/G4	Chr12	750001	850000	347	1.78939	3.71694
G3/G4	Chr12	3110001	3210000	313	3.73115	7.85005
G3/G4	Chr12	12610001	12710000	321	5.65156	11.9377
G3/G4	Chr12	13100001	13200000	506	2.05913	4.29109
G3/G4	Chr12	15790001	15890000	224	4.425	9.32695
G3/G4	Chr12	16110001	16210000	242	9.19336	19.4766
G3/G4	Chr12	16240001	16340000	321	6.37744	13.4828
G3/G4	Chr13	1290001	1390000	156	9.36232	11.8443
G3/G4	Chr13	1580001	1680000	235	6.12609	7.72077
G3/G4	Chr13	10510001	10610000	244	16.3321	20.7251
G3/G4	Chr13	10690001	10790000	300	3.12155	3.89242
G3/G4	Chr13	11760001	11860000	399	6.91572	8.7269
G3/G4	Chr13	12640001	12740000	551	6.28093	7.91806
G3/G4	Chr14	220001	320000	182	9.99694	17.6311
G3/G4	Chr14	2110001	2210000	204	5.57017	9.78413
G3/G4	Chr14	3240001	3340000	317	4.93566	8.65938
G3/G4	Chr14	13690001	13790000	90	8.23862	14.5143
G3/G4	Chr14	15470001	15570000	771	2.41451	4.19032
G3/G4	Chr14	17270001	17370000	349	2.96435	5.16499
G3/G4	Chr14	18870001	18970000	312	4.64333	8.14119
G3/G4	Chr14	21000001	21100000	225	2.4837	4.31297
G3/G4	Chr14	21200001	21300000	242	3.83632	6.71067
G3/G4	Chr14	21700001	21800000	196	2.26918	3.9327
G3/G4	Chr14	21770001	21870000	144	13.1035	23.1378
G3/G4	Chr15	140001	240000	337	5.81692	15.602
G3/G4	Chr15	340001	440000	475	3.30528	8.81713
G3/G4	Chr15	610001	710000	369	1.15639	3.01215
G3/G4	Chr15	940001	1040000	308	4.03692	10.7936
G3/G4	Chr15	1940001	2040000	242	3.03157	8.07773
G3/G4	Chr15	2980001	3080000	385	2.56361	6.81359
G3/G4	Chr15	13570001	13670000	189	2.94811	7.85227
G3/G4	Chr15	13620001	13720000	164	4.4445	11.8946
G3/G4	Chr15	14680001	14780000	412	3.82083	10.2098
G3/G4	Chr16	260001	360000	212	2.93961	4.24289
G3/G4	Chr16	1220001	1320000	347	2.42301	3.48128
G3/G4	Chr16	4010001	4110000	197	5.46263	7.96249
G3/G4	Chr16	8770001	8870000	538	3.21125	4.64335
G3/G4	Chr16	9100001	9200000	392	9.49855	13.9125
G3/G4	Chr16	9140001	9240000	412	15.0775	22.1374
G3/G4	Chr16	9610001	9710000	332	2.35832	3.38592
G3/G4	Chr16	10140001	10240000	333	2.83384	4.08695
G3/G4	Chr17	470001	570000	212	4.78259	7.35144
G3/G4	Chr17	1470001	1570000	272	4.09742	6.28656
G3/G4	Chr17	1520001	1620000	382	6.01106	9.2607
G3/G4	Chr17	1740001	1840000	288	2.72149	4.14811
G3/G4	Chr17	10940001	11040000	286	2.01781	3.05447
G3/G4	Chr17	12980001	13080000	353	6.33459	9.76352
G3/G4	Chr17	13040001	13140000	205	16.233	25.1474
G3/G4	Chr18	40001	140000	128	3.9723	9.26913
G3/G4	Chr18	1150001	1250000	275	1.49375	3.41151
G3/G4	Chr18	1250001	1350000	362	1.89689	4.36425
G3/G4	Chr18	1300001	1400000	367	1.41918	3.23527
G3/G4	Chr18	1340001	1440000	379	3.12053	7.25613
G3/G4	Chr18	2020001	2120000	309	1.80101	4.13765
G3/G4	Chr18	2750001	2850000	466	1.72393	3.9555
G3/G4	Chr18	3140001	3240000	355	2.35089	5.43719
G3/G4	Chr18	6070001	6170000	315	6.55212	15.3661
G3/G4	Chr18	6160001	6260000	14	2.77283	6.4344
G3/G4	Chr18	16260001	16360000	533	8.22122	19.3107
G3/G4	Chr18	16530001	16630000	403	1.823	4.18962
G3/G4	Chr18	16670001	16770000	219	1.83699	4.22268
G3/G4	Chr18	16860001	16960000	392	2.32016	5.36457
G3/G4	Chr18	18020001	18120000	311	1.5382	3.51655
G3/G4	Chr18	18530001	18630000	350	2.17627	5.02451
G3/G4	Chr19	1220001	1320000	142	5.5803	8.59925
G3/G4	Chr19	6940001	7040000	173	10.6053	16.4315
G3/G4	Chr19	9580001	9680000	253	2.34474	3.55608
G3/G4	Chr19	10630001	10730000	407	2.58304	3.92751
G3/G4	Chr19	10790001	10890000	284	6.91211	10.6751
G3/G4	Chr19	10980001	11080000	348	9.70811	15.0331
G3/G4	Chr19	12020001	12120000	296	7.47445	11.5516
G3/G4	Chr20	800001	900000	240	2.48605	5.35092
G3/G4	Chr20	3890001	3990000	349	7.53748	16.4048
G3/G4	Chr20	6010001	6110000	57	8.88956	19.3635
G3/G4	Chr20	21370001	21470000	471	1.72137	3.67762
G3/G4	Chr20	21980001	22080000	147	4.64863	10.0832
G3/G4	Chr20	22060001	22160000	24	2.60128	5.60309

## Sheet: Supplementary Table S6
Supplementary Table S6 The GWAS signals and the known QTLs overlapped the selection regions in this study.
Sweep types	GWAS signal	Chr	start	end	Peak position	Trait	Association SNPs	References
XP-CLR G1/(G2+G3+G4)	CmCL1.1	1	20800001	20900000	20836059	Cellulose content
XP-CLR G1/(G2+G3+G4)	CmPT4.2	4	20670001	20770000	20633669	Pulp thickness	fft4.1	Kaźmińska et al. 2020
XP-CLR G1/(G2+G3+G4)	CmCL5.1	5	12400001	12500000	12454744	Cellulose content
XP-CLR G1/(G2+G3+G4)	CmPT11.1	11	4690001	4790000	4758510	Pulp thickness
XP-CLR G1/(G2+G3+G4)	CmβCAR12.1	12	2150001	2250000	2208048	β-carotene content
XP-CLR G1/(G2+G3+G4)	LL2.1	2	17550001	17650000	17631903	Leaf length
XP-CLR G1/(G2+G3+G4)	LL3.1	3	25460001	25560000	25540354	Leaf length
XP-CLR G1/(G2+G3+G4)	LL4.1	4	3930001	4030000	3981658	Leaf length
XP-CLR G1/(G2+G3+G4)	LL6.1	6	2330001	2430000	2379892	Leaf length
XP-CLR G1/(G2+G3+G4)	LL6.2	6	11540001	11640000	11553780	Leaf length
XP-CLR G1/(G2+G3+G4)	LL8.1	8	12280001	12380000	12320813	Leaf length
XP-CLR G1/(G2+G3+G4)	LL8.2	8	13140001	13240000	13185230	Leaf length
XP-CLR G1/(G2+G3+G4)	LL9.1	9	5550001	5650000	5606079	Leaf length
XP-CLR G1/(G2+G3+G4)	LL9.2	9	13510001	13610000	13544833	Leaf length
XP-CLR G1/(G2+G3+G4)	LL10.1	10	3490001	3590000	3532968	Leaf length
XP-CLR G1/(G2+G3+G4)	LL10.2	10	5690001	5790000	5765528	Leaf length
XP-CLR G1/(G2+G3+G4)	LL16.1	16	9900001	10000000	9970495	Leaf length
XP-CLR G1/(G2+G3+G4)	LL17.1	17	2060001	2160000	2151577	Leaf length
XP-CLR G1/(G2+G3+G4)	LW9.1	9	13510001	13610000	13562463	Leaf width
XP-CLR G2/G3	CmCL1.1	1	20810001	20910000	20836059	Cellulose content
XP-CLR G2/G3	CmSTA10.1	10	14520001	14620000	14599692	Starch content
XP-CLR G2/G3	CDPK13	14	270001	370000	296073	Starch content
XP-CLR G2/G3	CmWC14.1	14	270001	370000	297633	Water content
XP-CLR G2/G3	CmCL14.1	14	20990001	21090000	21075875	Cellulose content
XP-CLR G2/G3	CmAMY19.1	19	110001	210000	182960	Amylose content
XP-CLR G2/G3	CmSTA19.1	19	110001	210000	182960	Starch content
XP-CLR G2/G4	CmCL3.1	3	21220001	21320000	21260333	Cellulose content
XP-CLR G2/G4	CmPT4.2	4	20600001	20700000	20633669	Pulp thickness	fft4.1	Kaźmińska et al. 2020
XP-CLR G2/G4	6PGD3	4	20600001	20700000	20674902	Starch content
XP-CLR G2/G4	CmCL5.1	5	12380001	12480000	12454744	Cellulose content
XP-CLR G2/G4	ISA3	9	2650001	2750000	2661072	Starch content
XP-CLR G2/G4	CmLW10.1	10	6370001	6470000	6374261	Leaf width
XP-CLR G2/G4	CmSTA10.1	10	14570001	14670000	14599692	Starch content
XP-CLR G2/G4	CmPT11.1	11	4730001	4830000	4758510	Pulp thickness
XP-CLR G2/G4	CDPK13	14	220001	320000	296073	Starch content
XP-CLR G2/G4	CmWC14.1	14	220001	320000	297633	Water content
XP-CLR G2/G4	CmCL18.1	18	20120001	20220000	20195791	Cellulose content
XP-CLR G2/G4	CmAMY19.1	19	110001	210000	182960	Amylose content
XP-CLR G2/G4	CmSTA19.1	19	110001	210000	182960	Starch content
XP-CLR G2/G4	CmCL19.1	19	9280001	9380000	9336003	Cellulose content
XP-CLR G3/G4	CmCL3.1	3	21220001	21320000	21260333	Cellulose content
XP-CLR G3/G4	CmPT4.2	4	20600001	20700000	20624217	Pulp thickness	fft4.1	Kaźmińska et al. 2020
XP-CLR G3/G4	6PGD3	4	20600001	20700000	20633669	Starch content
XP-CLR G3/G4	CmLW10.1	10	6370001	6470000	6374261	Leaf width
XP-CLR G3/G4	CmPT11.1	11	4730001	4830000	4758510	Pulp thickness
XP-CLR G3/G4	CDPK13	14	220001	320000	296073	Starch content
XP-CLR G3/G4	CmWC14.1	14	220001	320000	297633	Water content
XP-CLR G3/G4	CmCL14.1	14	21000001	21100000	21075875	Cellulose content

## Sheet: Supplementary Table S7
Supplementary Table S7 Haplotypes for the candidate genes in our study.
Signal	Candidate gene	SNP Postion（bp）	Hap I	Hap II	Hap III	Hap IV
CDPK13	Cmax14G000051	275229	A	G
		277992	G	T
Number			93	35
RE1 Average（mg/g）			41.8976	17.2062
RE2 Average（mg/g）			56.6971	20.423
CmWC14.1	Cmax14G000051	275229	A	G
		277992	G	T
Number			93	35
RE1 Average（%）			88.6064	91.7767
RE2 Average（%）			79.7376	89.9108
6PGD3	Cmax04G002570	20633721	A	A	G
		20633753	G	T	G
		20633929	A	A	A
Number			18	16	79
RE1 Average（mg/g）			27.1578	20.7802	60.0628
RE2 Average（mg/g）			22.9915	23.3545	44.1904
CmPT4.2	Cmax04G002570	20633721	A	A	G
		20633753	G	T	G
		20633929	A	A	A
Number			17	14	70
RE1 Average（cm）			3.2314	2.4742	2.4494
RE2 Average（cm）			2.7552	2.3639	2.0997
CmCL5.1	Cmax05G001141	12400268	A	G	G
		12400283	C	T	T
		12400512	A	A	T
		12400585	T	G	G
		12400783	T	C	C
		12400855	T	C	C
		12400982	C	T	T
		12401098	A	G	A
		12401189	G	G	T
		12401507	A	A	A
		12402567	T	A	A
Number			69	16	10
RE1 Average（mg/g）			3.2845	4.9151	5.2305
RE2 Average（mg/g）			5.2002	7.0243	6.4473
CmPT11.1	Cmax11G000862	4822350	C	G
		4822492	A	T
Number
RE1 Average（cm）			2.4918	3.1736
RE2 Average（cm）			2.1928	2.8563
CmCL1.1-1	Cmax01G001700		C	C	C	G
			G	G	G	A
			T	T	T	C
			A	A	G	A
			T	T	T	C
			T	T	T	C
			C	C	C	A
			A	A	A	G
			A	T	A	A
			G	G	G	C
			C	C	C	T
			A	A	A	C
Number			24	40	10	24
RE1 Average（mg/g）			3.25	3.68	3.27	4.88
RE2 Average（mg/g）			5.68	5.73	5.03	6.34
CmCL1.1-2	Cmax01G001705		A	G	G
			C	T	T
			A	G	G
			A	T	T
			A	G	G
			C	C	T
			T	C	C
			C	G	G
Number			30	54	11
RE1 Average（mg/g）			5.07	3.44	3.06
RE2 Average（mg/g）			6.76	5.8	4.84
LL9.2-1	Cmax09G001045	13513555	T	T	C
		13513598	T	T	A
		13513636	A	A	G
		13513684	C	C	T
		13513774	G	T	G
		13513832	T	C	C
		13513837	T	G	G
		13513858	A	A	G
		13513865	T	T	C
		13513925	G	A	A
		13513931	C	A	A
		13513945	C	T	C
		13513967	A	A	G
		13513976	T	T	C
Number			38	14	27
RE1 Average（cm）			28.5276	28.4988	31.1876
RE2 Average（cm）			22.9322	23.0516	25.9399
LL9.2-2	Cmax09G001050	13634338	A	G
		13635132	C	T
		13635186	G	T
		13635226	T	G
Number			74	37
RE1 Average（cm）			28.8432	31.8865
RE2 Average（cm）			23.4684	25.9321
LL8.1	Cmax08G000859	12351259	C	T
		12351268	C	T
		12353267	C	A
		12353282	C	A
Number			59	12
RE1 Average（cm）			29.2522	31.0269
RE2 Average（cm）			23.8373	25.2027
LL10.1	Cmax10G000699	3565512	A	G
		3565516	C	T
		3565609	G	A
Number			77	43
RE1 Average（cm）			28.9893	31.4852
RE2 Average（cm）			23.5358	25.6293
LL6.1	Cmax06G000433	2345947	T	C
		2345995	T	C
		2346002	G	C
		2346020	A	A
		2346023	C	A
		2346188	T	G
Number			70	29
RE1 Average（cm）			23.508	25.9754
RE2 Average（cm）			28.892	32.0301
